# Supplementary material for: Characterization of Type I Interferon-Associated Chemokines and Cytokines in Lacrimal Glands of Nonobese Diabetic Mice
Source: Int J Mol Sci. 2021 Apr 5;22(7):3767. doi: 10.3390/ijms22073767 (PMC8038628; doi:10.3390/ijms22073767)
Supplement: Supplementary file 1 [file ijms-22-03767-s001.zip]

Archive with 6 entries (6 files):
- Supplemental Figure S1.docx
- Supplemental Table S1.xlsx
- Supplemental Table S2.xlsx
- Supplemental Table S3.xlsx
- Supplemental Table S4.xlsx
- Supplemental Table S5.xlsx
