# Supplementary material for: Characterization of Type I Interferon-Associated Chemokines and Cytokines in Lacrimal Glands of Nonobese Diabetic Mice
Source: Int J Mol Sci. 2021 Apr 5;22(7):3767. doi: 10.3390/ijms22073767 (PMC8038628; doi:10.3390/ijms22073767)
Supplement: Supplementary file 1 [file ijms-22-03767-s001.zip › Supplemental Table S1.xlsx]

## Sheet: Legend
Supplemental Table S1. Full DE gene list. Genes represented in Figure 2B volcano plot from RNA-seq studies are listed here. FC, fold change (KO relative to WT). p-value adjusted (padj) by Benjamini-Hochberg procedure.

## Sheet: DE gene list
Ensembl ID	baseMean	log2FC	padj	ext_gene
ENSMUSG00000024036	755.401	-1.73708	4.84976e-29	Slc37a1
ENSMUSG00000028088	2545.34	1.48763	3.7092e-27	Fmo5
ENSMUSG00000093957	1322.92	1.8077	8.76902e-27	Esp3
ENSMUSG00000097972	440393	2.58789	5.35958e-25	Scgb2b15
ENSMUSG00000098094	48336.3	2.61842	5.35958e-25	Scgb2b17
ENSMUSG00000022508	768.311	-2.40982	1.98514e-24	Bcl6
ENSMUSG00000084980	910.672	1.24152	1.69757e-22	Slc36a1os
ENSMUSG00000024164	1817.65	-2.12685	9.53882e-19	C3
ENSMUSG00000095487	352.245	3.05901	1.0258e-17	Scgb1b21
ENSMUSG00000030122	605.892	-0.978585	6.61749e-17	Ptms
ENSMUSG00000026687	1805.38	0.916375	8.21302e-16	Aldh9a1
ENSMUSG00000031770	10233.5	0.86862	8.68518e-16	Herpud1
ENSMUSG00000030747	1658.91	1.52601	1.24473e-15	Dgat2
ENSMUSG00000023078	318.706	-4.05289	5.70714e-15	Cxcl13
ENSMUSG00000028961	1070.78	0.712217	5.70714e-15	Pgd
ENSMUSG00000068735	132.379	-2.37123	5.70714e-15	Trp53i11
ENSMUSG00000029810	1216.69	-2.06761	5.85277e-15	Tmem176b
ENSMUSG00000072568	2214.77	0.558135	1.13903e-14	Lratd2
ENSMUSG00000083327	3583.68	0.685078	1.16173e-14	Vcp-rs
ENSMUSG00000019368	2889.24	0.932167	1.35935e-14	Sec14l4
ENSMUSG00000027510	71.5549	-2.75686	1.66216e-14	Rbm38
ENSMUSG00000058022	625.04	1.10275	1.66216e-14	Adtrp
ENSMUSG00000033684	7269.59	0.882036	2.57943e-14	Qsox1
ENSMUSG00000041762	385.743	-2.26336	2.86528e-14	Gpr155
ENSMUSG00000045817	471.043	-1.55461	3.89804e-14	Zfp36l2
ENSMUSG00000038147	166.651	-2.56627	4.50362e-14	Cd84
ENSMUSG00000041966	270.466	1.38239	5.27817e-14	Dcaf17
ENSMUSG00000026620	280.681	1.64215	5.81822e-14	Mark1
ENSMUSG00000040710	44.657	-3.34787	1.03652e-13	St8sia4
ENSMUSG00000044734	96.6335	-3.43167	1.03652e-13	Serpinb1a
ENSMUSG00000035901	178.826	-1.47408	1.09242e-13	Dennd5a
ENSMUSG00000061353	316.299	-1.46083	1.1655e-13	Cxcl12
ENSMUSG00000027339	227.272	-2.37274	1.36476e-13	Rassf2
ENSMUSG00000025498	380.417	-3.97583	2.41188e-13	Irf7
ENSMUSG00000098178	40731.5	1.30153	4.66952e-13	Gm42418
ENSMUSG00000024150	4399.81	0.777115	7.16961e-13	Mcfd2
ENSMUSG00000039899	419.371	-1.24608	8.58386e-13	Fgl2
ENSMUSG00000078619	2075.9	0.681671	9.02731e-13	Smarcd2
ENSMUSG00000004637	244.146	1.13785	1.343e-12	Wwox
ENSMUSG00000025283	576.771	-1.10936	1.46712e-12	Sat1
ENSMUSG00000036887	876.393	-2.30517	1.99248e-12	C1qa
ENSMUSG00000038970	1602.86	0.694728	2.60711e-12	Lmtk2
ENSMUSG00000058355	1337.19	0.550297	3.11194e-12	Abce1
ENSMUSG00000028760	1288.18	0.939074	3.52527e-12	Eif4g3
ENSMUSG00000017639	972.792	0.822114	3.84577e-12	Rab11fip4
ENSMUSG00000026365	157.804	-1.46316	4.86429e-12	Cfh
ENSMUSG00000062203	1415.02	0.626448	5.14119e-12	Gspt1
ENSMUSG00000028452	3079.49	0.601825	6.36528e-12	Vcp
ENSMUSG00000041444	805.39	0.798967	8.93342e-12	Arhgap32
ENSMUSG00000045382	149.929	-3.36637	9.76836e-12	Cxcr4
ENSMUSG00000055053	1528.48	0.806856	1.33568e-11	Nfic
ENSMUSG00000019989	782.453	0.817172	1.40122e-11	Enpp3
ENSMUSG00000020576	1774.28	0.786344	1.42799e-11	Nbas
ENSMUSG00000028127	1649.17	0.878103	1.42799e-11	Abcd3
ENSMUSG00000033860	7865.12	1.26167	1.42799e-11	Fgg
ENSMUSG00000022472	259.409	-1.32301	1.61172e-11	Desi1
ENSMUSG00000006313	299.643	2.00942	1.73644e-11	Upk1a
ENSMUSG00000099021	1670.9	1.86092	1.73644e-11	Rn7s1
ENSMUSG00000007041	784.533	-0.872072	1.75303e-11	Clic1
ENSMUSG00000020964	3540.88	0.739289	1.75303e-11	Sel1l
ENSMUSG00000064247	1010.12	0.827901	1.75303e-11	Plcxd1
ENSMUSG00000019997	144.414	-1.42622	1.89964e-11	Ccn2
ENSMUSG00000071178	69.8547	-3.99775	2.0198e-11	Serpina1b
ENSMUSG00000016664	1468.14	0.761933	2.37535e-11	Pacsin2
ENSMUSG00000024354	2940.6	0.93534	2.41493e-11	Slc23a1
ENSMUSG00000014453	72.4212	-4.21083	2.67553e-11	Blk
ENSMUSG00000019737	112.782	-2.28034	3.14715e-11	Syne4
ENSMUSG00000023367	507.9	-1.88642	3.58731e-11	Tmem176a
ENSMUSG00000039648	692.69	0.689493	4.75061e-11	Kyat1
ENSMUSG00000020572	464.769	-1.07379	5.49251e-11	Nampt
ENSMUSG00000006333	6126.75	-0.683677	5.50755e-11	Rps9
ENSMUSG00000018907	103.831	-3.84179	5.624e-11	Alox12e
ENSMUSG00000078597	28818.1	1.19808	5.69189e-11	Cyp4a12b
ENSMUSG00000039050	2267.9	0.816546	5.97386e-11	Osbpl2
ENSMUSG00000021025	798.833	-1.05217	6.24339e-11	Nfkbia
ENSMUSG00000050621	4527.34	-1.09849	8.01224e-11	Rps27rt
ENSMUSG00000023004	742.773	-1.7301	8.05647e-11	Tuba1b
ENSMUSG00000041571	454.884	-1.45664	8.57057e-11	Selenow
ENSMUSG00000026417	3805.15	1.22851	1.25731e-10	Pigr
ENSMUSG00000025156	1129.71	0.644466	1.26975e-10	Gps1
ENSMUSG00000030754	1843.59	0.51677	1.26975e-10	Copb1
ENSMUSG00000064267	266.757	-3.86035	1.3154e-10	Hvcn1
ENSMUSG00000054717	130.191	-1.92502	1.38416e-10	Hmgb2
ENSMUSG00000024594	1216.24	0.797213	1.49129e-10	Prrc1
ENSMUSG00000090019	62.494	-3.5773	1.49744e-10	Gimap1
ENSMUSG00000028793	403.73	-0.941638	1.79392e-10	Rnf19b
ENSMUSG00000074578	116.987	-1.31164	1.84333e-10	Zfas1
ENSMUSG00000027340	1445.42	1.20432	1.85068e-10	Slc23a2
ENSMUSG00000031010	1863.41	0.606031	1.85068e-10	Usp9x
ENSMUSG00000026961	2425.37	0.681967	2.20918e-10	Lrrc26
ENSMUSG00000025981	354.276	1.29026	2.47314e-10	Coq10b
ENSMUSG00000022265	147.749	-1.23476	2.72198e-10	Ank
ENSMUSG00000036565	151.251	-1.71979	2.98844e-10	Ttyh3
ENSMUSG00000045983	6566.26	0.556848	3.32971e-10	Eif4g1
ENSMUSG00000006442	1465.01	0.827953	3.63837e-10	Srm
ENSMUSG00000002204	189.489	-4.20426	3.87244e-10	Napsa
ENSMUSG00000079108	1062.93	0.629392	3.94874e-10	Srp54c
ENSMUSG00000078234	118.814	-2.02471	4.11091e-10	Klhdc7a
ENSMUSG00000037989	1215.53	0.852036	4.34407e-10	Wnk2
ENSMUSG00000002985	5344.09	-1.22097	4.53501e-10	Apoe
ENSMUSG00000024087	27.6203	-2.8615	4.76505e-10	Cyp1b1
ENSMUSG00000084826	2480.59	0.802662	4.84125e-10	AI847159
ENSMUSG00000026166	40.4035	-3.6051	4.92212e-10	Ccl20
ENSMUSG00000043008	60.1969	-2.89122	5.23851e-10	Klhl6
ENSMUSG00000027447	1299.5	-0.865191	5.26142e-10	Cst3
ENSMUSG00000028639	1224.91	-0.647875	5.26142e-10	Ybx1
ENSMUSG00000022358	218.445	-1.25335	6.29749e-10	Fbxo32
ENSMUSG00000084927	2169.13	0.939654	6.33521e-10	Gm5724
ENSMUSG00000035891	93.2231	-2.60238	6.61044e-10	Cerk
ENSMUSG00000009356	98136.2	1.57722	7.09143e-10	Lpo
ENSMUSG00000032562	862.994	-1.45528	7.15697e-10	Gnai2
ENSMUSG00000027843	76.2533	-3.89387	7.68012e-10	Ptpn22
ENSMUSG00000085478	1088.74	0.919437	7.68012e-10	Gm11851
ENSMUSG00000030737	70.4457	-1.70324	9.10084e-10	Slco2b1
ENSMUSG00000004707	88.5773	-3.80126	9.68118e-10	Ly9
ENSMUSG00000021646	536.325	0.802915	1.08774e-09	Mccc2
ENSMUSG00000001348	415.078	-1.36588	1.18857e-09	Acp5
ENSMUSG00000020733	1714.42	0.572335	1.18857e-09	Slc9a3r1
ENSMUSG00000031762	160.107	-1.74301	1.3009e-09	Mt2
ENSMUSG00000020592	473.951	0.800628	1.31105e-09	Sdc1
ENSMUSG00000021457	372.293	-2.36662	1.39175e-09	Syk
ENSMUSG00000036905	758.194	-2.10785	1.48316e-09	C1qb
ENSMUSG00000048534	61.9082	-2.47873	1.53821e-09	Jaml
ENSMUSG00000025198	1067.3	1.05673	1.55369e-09	Erlin1
ENSMUSG00000072620	316.801	-3.33762	1.66831e-09	Slfn2
ENSMUSG00000035208	74.2385	-3.46308	1.67149e-09	Slfn8
ENSMUSG00000036469	62.2522	-3.48656	1.8703e-09	Marchf1
ENSMUSG00000023010	11882.6	0.453264	1.8824e-09	Tmbim6
ENSMUSG00000020777	4817.52	0.748506	1.95079e-09	Acox1
ENSMUSG00000024507	6067.06	0.627361	2.09272e-09	Hsd17b4
ENSMUSG00000024978	737.718	0.905061	2.30632e-09	Gpam
ENSMUSG00000041959	267.902	-1.74057	2.349e-09	S100a10
ENSMUSG00000041372	547.95	0.760746	2.46602e-09	B4galnt3
ENSMUSG00000020917	1961.65	0.679829	2.47726e-09	Acly
ENSMUSG00000037523	555.886	0.60204	2.84299e-09	Mavs
ENSMUSG00000054385	2367.47	0.86033	2.84299e-09	Ceacam2
ENSMUSG00000025792	2414.83	0.863798	3.10413e-09	Slc25a10
ENSMUSG00000028309	763.597	0.541305	3.16336e-09	Rnf20
ENSMUSG00000034595	152.277	-2.92122	3.44678e-09	Ppp1r18
ENSMUSG00000093805	492.235	0.823358	3.46384e-09	Gal3st2b
ENSMUSG00000033777	49.4159	-2.59192	3.46913e-09	Tlr13
ENSMUSG00000097982	348110	4.09332	3.46913e-09	Scgb2b12
ENSMUSG00000026360	100.881	-2.5535	3.53998e-09	Rgs2
ENSMUSG00000020889	433.25	2.11046	3.54643e-09	Nr1d1
ENSMUSG00000033880	618.684	-2.9598	3.54643e-09	Lgals3bp
ENSMUSG00000034951	680.961	0.653094	3.66332e-09	Cog7
ENSMUSG00000086841	293.414	-1.10232	3.74436e-09	2410006H16Rik
ENSMUSG00000070942	241.684	0.944855	3.80955e-09	Il1rl2
ENSMUSG00000025937	465.887	1.02579	4.16303e-09	Lactb2
ENSMUSG00000022018	830.987	0.975615	4.71976e-09	Rgcc
ENSMUSG00000024642	39.7598	-2.52539	5.13892e-09	Tle4
ENSMUSG00000027642	5317.88	0.569145	5.58178e-09	Rpn2
ENSMUSG00000056999	1660.33	0.593441	5.66671e-09	Ide
ENSMUSG00000074896	188.224	-3.74411	5.67614e-09	Ifit3
ENSMUSG00000031133	94.5759	-2.11028	5.71292e-09	Arhgef6
ENSMUSG00000028571	4936.22	0.939812	5.77678e-09	Cyp2j13
ENSMUSG00000040447	139.492	-1.86676	5.82919e-09	Spns2
ENSMUSG00000020601	43.1124	-3.89444	6.48975e-09	Trib2
ENSMUSG00000097815	1876.54	-1.69687	6.82304e-09	NA
ENSMUSG00000022548	639.35	-0.890967	7.22775e-09	Apod
ENSMUSG00000029561	219.164	-3.58296	8.11519e-09	Oasl2
ENSMUSG00000079547	118.449	-3.89065	8.22811e-09	H2-DMb1
ENSMUSG00000022378	248.611	-1.2693	8.55473e-09	Fam49b
ENSMUSG00000037946	76.3425	-2.93257	8.55473e-09	Fgd3
ENSMUSG00000014959	4538.16	0.53339	8.614e-09	Gorasp2
ENSMUSG00000023022	1636.99	0.670728	8.76661e-09	Lima1
ENSMUSG00000025492	413.94	-2.01849	9.21117e-09	Ifitm3
ENSMUSG00000036376	87.0894	1.25778	1.0111e-08	Abt1
ENSMUSG00000022249	353.072	0.807976	1.21304e-08	Ttc23l
ENSMUSG00000029467	3482.75	0.588244	1.33948e-08	Atp2a2
ENSMUSG00000006800	211.144	-1.58068	1.34841e-08	Sulf2
ENSMUSG00000021365	104.92	-2.61991	1.34841e-08	Nedd9
ENSMUSG00000031799	695.168	-0.85892	1.35313e-08	Tpm4
ENSMUSG00000030082	6877.52	0.528704	1.35384e-08	Sec61a1
ENSMUSG00000038828	2316.16	0.665574	1.4133e-08	Tmem214
ENSMUSG00000041351	120.33	-2.15271	1.4567e-08	Rap1gap
ENSMUSG00000021068	109.517	-1.81152	1.48988e-08	Nin
ENSMUSG00000040723	117.036	-3.16413	1.48988e-08	Rcsd1
ENSMUSG00000035064	1687.7	0.798847	1.50553e-08	Eef2k
ENSMUSG00000089940	319.927	1.22535	1.54381e-08	Gm4117
ENSMUSG00000018169	39.1411	-3.02377	1.58122e-08	Mfng
ENSMUSG00000056917	201.269	-3.08273	1.65928e-08	Sipa1
ENSMUSG00000026288	160.824	-2.13429	1.67834e-08	Inpp5d
ENSMUSG00000039989	782.882	0.923699	1.71829e-08	Cbx4
ENSMUSG00000034903	876.899	0.728719	1.87605e-08	Cobll1
ENSMUSG00000024197	1358.53	0.7823	1.88469e-08	Plin3
ENSMUSG00000027763	424.091	-1.59601	1.89868e-08	Mbnl1
ENSMUSG00000052713	36.3665	-2.81242	1.97391e-08	Zfp608
ENSMUSG00000030220	479.32	-2.89838	2.069e-08	Arhgdib
ENSMUSG00000037754	76.7029	-2.93306	2.13536e-08	Ppp1r16b
ENSMUSG00000043279	309.253	-1.10933	2.13536e-08	Trim56
ENSMUSG00000024661	6694.52	-0.430052	2.17848e-08	Fth1
ENSMUSG00000001525	651.169	-1.22929	2.32128e-08	Tubb5
ENSMUSG00000044258	73.4671	-1.93682	2.32128e-08	Ctla2a
ENSMUSG00000020120	158.915	-2.94925	2.44938e-08	Plek
ENSMUSG00000055447	308.609	-1.66474	2.44938e-08	Cd47
ENSMUSG00000086607	63.8793	2.0922	2.44938e-08	4930511M06Rik
ENSMUSG00000015787	3126.87	0.898893	2.47846e-08	Abo
ENSMUSG00000079491	491.674	-2.36985	2.47846e-08	H2-T10
ENSMUSG00000030579	247.134	-2.05939	2.51129e-08	Tyrobp
ENSMUSG00000025461	50.3562	-2.68643	2.53226e-08	Cd163l1
ENSMUSG00000002058	30.8112	-2.0387	2.57741e-08	Unc119
ENSMUSG00000010142	73.721	-2.79144	2.68198e-08	Tnfrsf13b
ENSMUSG00000007480	266.662	1.32541	2.77577e-08	Mc5r
ENSMUSG00000021257	523.9	0.942052	2.78487e-08	Angel1
ENSMUSG00000022425	86.264	-2.1875	2.88852e-08	Enpp2
ENSMUSG00000026222	635.33	-1.1507	3.04235e-08	Sp100
ENSMUSG00000053644	3502.76	0.718984	3.04235e-08	Aldh7a1
ENSMUSG00000022756	354.981	0.849382	3.0818e-08	Slc7a4
ENSMUSG00000032690	29.1708	-8.42264	3.28438e-08	Oas2
ENSMUSG00000049550	2637.04	0.664233	3.31108e-08	Clip1
ENSMUSG00000023025	1188.43	0.709369	3.35707e-08	Larp4
ENSMUSG00000001424	2992.7	0.641146	3.5093e-08	Snd1
ENSMUSG00000036622	1475.07	0.522227	3.57085e-08	Atp13a2
ENSMUSG00000015950	168.876	-2.45992	3.69539e-08	Ncf1
ENSMUSG00000021242	740.046	-1.09627	3.69539e-08	Npc2
ENSMUSG00000026170	860.247	0.930583	3.69539e-08	Cyp27a1
ENSMUSG00000039105	429.596	-0.77816	3.69539e-08	Atp6v1g1
ENSMUSG00000039936	135.808	-2.64136	3.73566e-08	Pik3cd
ENSMUSG00000005312	2521.25	0.656733	3.95901e-08	Ubqln1
ENSMUSG00000030780	631.204	0.748937	3.95901e-08	BC017158
ENSMUSG00000034586	4118.53	0.764133	4.10173e-08	Hid1
ENSMUSG00000091705	291.235	-2.45878	4.10173e-08	H2-Q2
ENSMUSG00000026415	191.123	1.14504	4.15028e-08	Fcamr
ENSMUSG00000027359	23273.5	1.17671	4.25702e-08	Slc27a2
ENSMUSG00000073411	8465.32	-1.77026	4.33726e-08	H2-D1
ENSMUSG00000002111	93.3474	-2.28849	4.34119e-08	Spi1
ENSMUSG00000032369	64.2108	-2.09628	4.34119e-08	Plscr1
ENSMUSG00000024424	2023.04	0.778306	4.45248e-08	Ttc39c
ENSMUSG00000053279	83.9697	-1.52411	4.45248e-08	Aldh1a1
ENSMUSG00000004319	1295.46	0.502833	4.55963e-08	Clcn3
ENSMUSG00000020717	183.467	-1.72834	4.55963e-08	Pecam1
ENSMUSG00000056116	118.872	-2.54339	4.5717e-08	H2-T22
ENSMUSG00000006782	148.867	-2.46386	4.59983e-08	Cnp
ENSMUSG00000042770	86.2959	-1.47887	4.67612e-08	Hebp1
ENSMUSG00000034353	51.5766	-2.11924	4.79821e-08	Ramp1
ENSMUSG00000037972	138.219	-3.69767	4.87612e-08	Snn
ENSMUSG00000024436	415.537	0.648881	4.96311e-08	Mrps18b
ENSMUSG00000027962	198.317	-3.22922	5.16979e-08	Vcam1
ENSMUSG00000000594	336.312	-1.456	5.52732e-08	Gm2a
ENSMUSG00000057346	76.3045	-4.40348	5.69405e-08	Apol9a
ENSMUSG00000005360	465.116	0.659816	6.14336e-08	Slc1a3
ENSMUSG00000027221	6732.49	0.859736	6.71226e-08	Chst1
ENSMUSG00000027408	80.2764	-2.32862	6.90105e-08	Cpxm1
ENSMUSG00000038375	3580.47	0.935655	7.23587e-08	Trp53inp2
ENSMUSG00000045545	242.762	-1.05951	7.39515e-08	Krt14
ENSMUSG00000025212	79.9442	-1.47682	7.57113e-08	Sfxn3
ENSMUSG00000031093	84.0501	-3.0125	7.90982e-08	Dock11
ENSMUSG00000083773	1437.34	-1.1652	7.90982e-08	Gm13394
ENSMUSG00000074886	290.889	-1.49988	8.1355e-08	Grk6
ENSMUSG00000091649	39.6954	-3.92285	8.1355e-08	Phf11b
ENSMUSG00000034459	87.4144	-4.10733	8.24576e-08	Ifit1
ENSMUSG00000040747	178.337	-2.72473	8.31036e-08	Cd53
ENSMUSG00000031596	184.67	1.31365	8.83728e-08	Slc7a2
ENSMUSG00000071068	42.5613	-4.67756	8.83728e-08	Treml2
ENSMUSG00000019122	1174.34	-1.83983	9.02244e-08	Ccl9
ENSMUSG00000022797	1838.92	1.22572	9.05941e-08	Tfrc
ENSMUSG00000031557	220.221	-1.9542	9.18831e-08	Plekha2
ENSMUSG00000090852	760.853	1.19539	9.5388e-08	NA
ENSMUSG00000005583	119.846	-2.75371	9.77103e-08	Mef2c
ENSMUSG00000002699	68.2565	-3.12532	1.00272e-07	Lcp2
ENSMUSG00000004837	80.2178	-3.5504	1.02987e-07	Grap
ENSMUSG00000021759	433.657	1.11896	1.07712e-07	Plpp1
ENSMUSG00000021423	163.142	-2.91996	1.08979e-07	Ly86
ENSMUSG00000032085	321.024	-0.946168	1.10857e-07	Tagln
ENSMUSG00000055172	251.61	-1.80176	1.10857e-07	C1ra
ENSMUSG00000003882	56.3288	-2.41544	1.1353e-07	Il7r
ENSMUSG00000020741	630.328	0.685209	1.15786e-07	Cluh
ENSMUSG00000026832	120.944	-3.05363	1.15786e-07	Cytip
ENSMUSG00000051735	48.8139	-3.5746	1.18603e-07	Rinl
ENSMUSG00000032458	4726.82	0.661349	1.18894e-07	Copb2
ENSMUSG00000030298	1576.87	0.625282	1.19394e-07	Sec13
ENSMUSG00000073490	70.0279	-1.75554	1.1992e-07	Ifi207
ENSMUSG00000009687	267.715	-2.10585	1.21869e-07	Fxyd5
ENSMUSG00000052681	424.657	-1.00602	1.2209e-07	Rap1b
ENSMUSG00000032098	67.1785	1.65493	1.275e-07	Treh
ENSMUSG00000066621	1189.07	0.940827	1.27928e-07	Tecpr1
ENSMUSG00000035765	662.067	0.512926	1.30176e-07	Dym
ENSMUSG00000030217	634.266	0.832665	1.30971e-07	Art4
ENSMUSG00000022216	403.871	-1.80098	1.31897e-07	Psme1
ENSMUSG00000040021	917.122	0.52613	1.33384e-07	Lats1
ENSMUSG00000032741	1071.45	0.607182	1.35871e-07	Tpcn1
ENSMUSG00000021238	1949.23	0.653033	1.36911e-07	Aldh6a1
ENSMUSG00000063358	1450.81	0.423171	1.3818e-07	Mapk1
ENSMUSG00000072949	33.3709	-3.24236	1.44026e-07	Acot1
ENSMUSG00000035042	91.2322	-2.75028	1.48984e-07	Ccl5
ENSMUSG00000001741	190.413	-2.8134	1.49101e-07	Il16
ENSMUSG00000040592	305.774	-4.34455	1.51502e-07	Cd79b
ENSMUSG00000024677	126.384	-3.44131	1.57321e-07	Ms4a6b
ENSMUSG00000035711	79.1892	-3.08455	1.58161e-07	Dok3
ENSMUSG00000031101	137.205	-3.20356	1.64061e-07	Sash3
ENSMUSG00000033809	236.37	0.703071	1.64061e-07	Alg3
ENSMUSG00000022504	206.527	-3.42475	1.68382e-07	Ciita
ENSMUSG00000037318	70.5357	-3.29522	1.75534e-07	Traf3ip3
ENSMUSG00000042215	313.411	0.786673	1.75534e-07	Bag2
ENSMUSG00000028032	2261.07	0.623629	1.77607e-07	Papss1
ENSMUSG00000071042	87.0429	-2.62435	1.81838e-07	Rasgrp3
ENSMUSG00000047921	502.441	0.594999	1.83003e-07	Trappc9
ENSMUSG00000090394	73.7899	-3.03984	1.91021e-07	4930523C07Rik
ENSMUSG00000034088	20052.5	0.616023	1.97438e-07	Hdlbp
ENSMUSG00000020177	90.8001	1.56098	2.03756e-07	9530003J23Rik
ENSMUSG00000029407	5683.19	0.693732	2.03756e-07	Uso1
ENSMUSG00000039621	186.643	-2.03368	2.03756e-07	Prex1
ENSMUSG00000060591	221.847	-1.15007	2.03756e-07	Ifitm2
ENSMUSG00000073608	4001.01	0.528601	2.04228e-07	Gal3st2c
ENSMUSG00000038607	98.1579	-1.60722	2.04794e-07	Gng10
ENSMUSG00000039063	233.529	0.802892	2.04794e-07	Echdc3
ENSMUSG00000029322	173.279	-3.23915	2.04837e-07	Plac8
ENSMUSG00000024039	54.1275	1.93339	2.05645e-07	Cbs
ENSMUSG00000049401	461.144	-1.0715	2.09641e-07	Ogfr
ENSMUSG00000019590	2032.46	0.630052	2.14521e-07	Cyb561
ENSMUSG00000079519	7244.22	1.42098	2.17226e-07	Gm14743
ENSMUSG00000022500	181.028	-0.987273	2.17497e-07	Litaf
ENSMUSG00000018339	270.531	-1.28515	2.18999e-07	Gpx3
ENSMUSG00000016206	64.1616	-2.79402	2.19736e-07	H2-M3
ENSMUSG00000026655	1509.41	0.6869	2.19801e-07	Fam107b
ENSMUSG00000031264	68.3011	-3.15278	2.19998e-07	Btk
ENSMUSG00000079419	139.237	-2.78362	2.19998e-07	Ms4a6c
ENSMUSG00000019852	1091.6	0.635005	2.27321e-07	Arfgef3
ENSMUSG00000023921	831.286	0.62725	2.28218e-07	Mmut
ENSMUSG00000061981	94.9322	-1.16497	2.28218e-07	Flot2
ENSMUSG00000030327	656.929	0.490376	2.32148e-07	Necap1
ENSMUSG00000057722	245	1.70033	2.33004e-07	Lepr
ENSMUSG00000028494	89.9244	-1.78772	2.35075e-07	Plin2
ENSMUSG00000032042	8208.16	0.541244	2.35228e-07	Srpr
ENSMUSG00000018008	191.826	-2.13693	2.39004e-07	Cyth4
ENSMUSG00000021188	1182.45	0.497118	2.39004e-07	Trip11
ENSMUSG00000063077	4531.84	0.719331	2.43519e-07	Kif1b
ENSMUSG00000036896	630.741	-1.89543	2.45031e-07	C1qc
ENSMUSG00000019823	69.5597	-3.00215	2.48857e-07	Mical1
ENSMUSG00000022372	126.192	-2.38038	2.49118e-07	Sla
ENSMUSG00000034349	109.144	-1.66408	2.53563e-07	Smc4
ENSMUSG00000093938	64.6082	-3.47077	2.54671e-07	Evi2b
ENSMUSG00000024691	112.896	-2.01567	2.5951e-07	Fam111a
ENSMUSG00000041891	4632.48	0.678641	2.62836e-07	Lman1
ENSMUSG00000030748	170.497	-2.99959	2.67592e-07	Il4ra
ENSMUSG00000021795	916.341	-1.47075	2.69115e-07	Sftpd
ENSMUSG00000034786	80.58	-2.61343	2.7988e-07	Gpsm3
ENSMUSG00000038859	921.799	0.744402	2.89264e-07	Baiap2l1
ENSMUSG00000089929	56.5708	-2.88426	2.89264e-07	Bcl2a1b
ENSMUSG00000064036	608.345	0.911651	2.95575e-07	Mro
ENSMUSG00000016087	57.9237	-2.61636	3.09865e-07	Fli1
ENSMUSG00000005610	14803.4	0.482418	3.09978e-07	Eif4g2
ENSMUSG00000039242	626.624	0.497056	3.18864e-07	B3galnt2
ENSMUSG00000036908	451.539	-2.08705	3.19823e-07	Unc93b1
ENSMUSG00000044080	215.199	-0.93108	3.22902e-07	S100a1
ENSMUSG00000036478	414.826	-1.94243	3.23953e-07	Btg1
ENSMUSG00000021748	771.916	0.511789	3.26763e-07	Pdhb
ENSMUSG00000060224	918.594	0.92998	3.28189e-07	Pyroxd2
ENSMUSG00000079017	549.618	-3.50809	3.31917e-07	Ifi27l2a
ENSMUSG00000038642	942.254	-2.3473	3.39619e-07	Ctss
ENSMUSG00000099297	33.5337	-3.29654	3.44335e-07	NA
ENSMUSG00000040613	223.424	-1.42867	3.44561e-07	Apobec1
ENSMUSG00000021000	4655.4	0.673273	3.46338e-07	Mia2
ENSMUSG00000027580	206.644	-3.05663	3.46338e-07	Helz2
ENSMUSG00000046718	250.893	-2.49233	3.59567e-07	Bst2
ENSMUSG00000026094	164.723	-3.25546	3.64063e-07	Stk17b
ENSMUSG00000020272	116.183	-2.37362	3.66105e-07	Stk10
ENSMUSG00000027999	636.27	0.936589	3.66143e-07	Pla2g12a
ENSMUSG00000090150	854.245	0.56579	3.72586e-07	Acad11
ENSMUSG00000029361	1308.51	1.98865	3.82417e-07	Nos1
ENSMUSG00000027130	318.991	-0.873468	4.07029e-07	Slc12a6
ENSMUSG00000060739	904.019	-0.72733	4.1871e-07	Nsa2
ENSMUSG00000022477	2120.26	0.512282	4.21442e-07	Aco2
ENSMUSG00000025007	745.432	1.10789	4.21442e-07	Aldh18a1
ENSMUSG00000030653	72.9216	-2.3224	4.21442e-07	Gm45837
ENSMUSG00000031207	523.169	-2.32664	4.21442e-07	Msn
ENSMUSG00000046768	58.7944	-1.55793	4.21442e-07	Rhoj
ENSMUSG00000071379	568.116	0.672258	4.21442e-07	Hpcal1
ENSMUSG00000074063	620.307	1.05104	4.21442e-07	Osgin1
ENSMUSG00000008601	710.8	0.719828	4.24443e-07	Rab25
ENSMUSG00000052139	425.915	0.700659	4.24443e-07	Babam2
ENSMUSG00000057191	70.6749	-3.03273	4.24443e-07	AB124611
ENSMUSG00000079469	168.221	0.928932	4.24443e-07	Pigb
ENSMUSG00000021754	385.4	-1.10555	4.45466e-07	Map3k1
ENSMUSG00000028797	3781.43	0.561861	4.4609e-07	Tmem234
ENSMUSG00000027639	617.853	-1.96031	4.71333e-07	Samhd1
ENSMUSG00000025140	1206.6	0.697664	4.73359e-07	Pycr1
ENSMUSG00000085484	104.037	1.4773	4.73562e-07	Gm13539
ENSMUSG00000020641	67.4814	-3.30541	4.74994e-07	Rsad2
ENSMUSG00000025437	871.278	0.72235	4.86324e-07	Usp33
ENSMUSG00000043895	35.4217	-2.07131	4.95549e-07	S1pr2
ENSMUSG00000028581	778.498	-2.38954	4.98536e-07	Laptm5
ENSMUSG00000051457	123.546	-2.64067	5.01433e-07	Spn
ENSMUSG00000052271	16341.8	0.674405	5.10315e-07	Bhlha15
ENSMUSG00000022757	1300.17	0.719143	5.15847e-07	Tfg
ENSMUSG00000039956	1693.23	1.48121	5.17802e-07	Mrap
ENSMUSG00000080871	113.698	1.42693	5.46942e-07	Gm12875
ENSMUSG00000036526	76.4628	-3.82464	5.49932e-07	Card11
ENSMUSG00000042978	182.537	-1.42353	5.49932e-07	Sbk1
ENSMUSG00000000561	375.151	0.647984	5.67443e-07	Wdr77
ENSMUSG00000008348	12494.1	0.630547	5.71712e-07	Ubc
ENSMUSG00000001123	143.13	-2.32922	5.93139e-07	Lgals9
ENSMUSG00000000486	99.6568	-3.21765	5.94423e-07	Septin1
ENSMUSG00000000320	55.151	-1.77622	5.94565e-07	Alox12
ENSMUSG00000024696	60.8333	-2.99349	5.94565e-07	Lpxn
ENSMUSG00000079492	108.979	-3.04524	5.94565e-07	Gm11127
ENSMUSG00000020810	110.703	-1.6516	5.98643e-07	Cygb
ENSMUSG00000031441	8515.67	0.399699	5.98643e-07	Atp11a
ENSMUSG00000020149	5248.84	0.671161	6.00742e-07	Rab1a
ENSMUSG00000030214	142.618	-2.48783	6.00742e-07	Plbd1
ENSMUSG00000030930	61.753	-1.92149	6.00742e-07	Chst15
ENSMUSG00000042228	322.79	-1.36511	6.00742e-07	Lyn
ENSMUSG00000096580	116.905	-1.87228	6.00742e-07	Igkv1-132
ENSMUSG00000020423	271.97	-1.91684	6.20199e-07	Btg2
ENSMUSG00000040128	396.831	-1.02213	6.31474e-07	Pnrc1
ENSMUSG00000050600	33.5153	-4.39145	6.442e-07	Zfp831
ENSMUSG00000021377	244.969	-0.946214	6.5794e-07	Dek
ENSMUSG00000022788	573.535	0.791234	6.78146e-07	Fgd4
ENSMUSG00000076435	133.236	-2.27844	6.80826e-07	Acsf2
ENSMUSG00000079254	44.1277	-3.15054	6.83409e-07	NA
ENSMUSG00000081512	26.1269	-2.60726	6.83409e-07	Gm15821
ENSMUSG00000032359	904.042	-1.20207	6.8891e-07	Ctsh
ENSMUSG00000079523	405.74	-2.51202	6.93023e-07	Tmsb10
ENSMUSG00000027376	9492.95	0.908706	7.22875e-07	Prom2
ENSMUSG00000074272	1181.59	0.810636	7.32172e-07	Ceacam1
ENSMUSG00000023048	256.852	-0.888276	7.40114e-07	Prr13
ENSMUSG00000010358	260.195	-1.84153	7.43117e-07	Ifi35
ENSMUSG00000027651	748.906	0.721271	7.47245e-07	Rprd1b
ENSMUSG00000047180	91.723	-2.35151	7.50757e-07	Neurl3
ENSMUSG00000032518	8749.4	-0.60921	7.69425e-07	Rpsa
ENSMUSG00000036427	1252.13	-0.431603	7.75183e-07	Gpi1
ENSMUSG00000029863	108.92	-1.49055	7.77066e-07	Casp2
ENSMUSG00000025188	422.749	0.752882	7.87907e-07	Hps1
ENSMUSG00000004665	266.491	-2.54463	8.18756e-07	Cnn2
ENSMUSG00000026399	80.1968	-2.50175	8.33786e-07	Cd55
ENSMUSG00000050730	322.858	0.687189	8.33786e-07	Arhgap42
ENSMUSG00000021020	1519.82	0.501306	8.36266e-07	NA
ENSMUSG00000028600	585.984	0.77266	8.51241e-07	Podn
ENSMUSG00000028757	3273.83	0.530075	8.65281e-07	Ddost
ENSMUSG00000021427	2126.95	0.572059	8.80763e-07	Ssr1
ENSMUSG00000032607	256.03	0.92956	8.80763e-07	Amt
ENSMUSG00000032000	363.036	-1.15809	8.82988e-07	Birc3
ENSMUSG00000032418	597.89	0.704428	8.82988e-07	Me1
ENSMUSG00000047735	126.931	-3.03619	8.82988e-07	Samd9l
ENSMUSG00000030805	186.626	-0.932546	8.84208e-07	Stx4a
ENSMUSG00000052160	208.627	-2.52342	9.08325e-07	Pld4
ENSMUSG00000025503	4817.04	0.404664	9.35702e-07	Taldo1
ENSMUSG00000039158	243.365	-2.73695	9.42575e-07	Akna
ENSMUSG00000015176	536.754	0.60377	9.44604e-07	Nolc1
ENSMUSG00000063011	119.763	-3.48885	9.45338e-07	Msln
ENSMUSG00000018848	1530.96	0.849225	9.58667e-07	Rars
ENSMUSG00000044433	1115.1	0.592891	9.59943e-07	Camsap3
ENSMUSG00000097749	104.228	1.71038	9.59943e-07	Gm16938
ENSMUSG00000050299	2777.51	-0.639573	9.79068e-07	Gm9843
ENSMUSG00000062949	365.557	0.882524	9.98078e-07	Atp11c
ENSMUSG00000024937	99.3348	-1.72777	1.00523e-06	Ehbp1l1
ENSMUSG00000019699	57.5377	-2.47495	1.01368e-06	Akt3
ENSMUSG00000032059	373.876	0.859251	1.02175e-06	Alg9
ENSMUSG00000094168	666.525	1.7876	1.02964e-06	Gm21903
ENSMUSG00000031453	174.486	-2.6206	1.05013e-06	Rasa3
ENSMUSG00000022108	5711.55	-0.399584	1.0542e-06	Itm2b
ENSMUSG00000022831	194.809	-2.79235	1.07003e-06	Hcls1
ENSMUSG00000037706	349.289	-1.54092	1.07003e-06	Cd81
ENSMUSG00000023019	628.696	0.916077	1.07438e-06	Gpd1
ENSMUSG00000029149	45.7284	-1.62941	1.07784e-06	Krtcap3
ENSMUSG00000097579	283.537	1.43213	1.07876e-06	NA
ENSMUSG00000030149	36.7675	-3.52326	1.0831e-06	Klrk1
ENSMUSG00000022488	227.402	-2.29434	1.11336e-06	Nckap1l
ENSMUSG00000020077	167.906	-2.44288	1.12908e-06	Srgn
ENSMUSG00000025647	1065.07	-2.19563	1.13509e-06	Shisa5
ENSMUSG00000006519	257.428	-2.11309	1.15064e-06	Cyba
ENSMUSG00000097502	134.55	1.74091	1.20067e-06	4930528D03Rik
ENSMUSG00000079641	1893.72	-0.877644	1.2112e-06	Rpl39
ENSMUSG00000020366	1804.52	0.410879	1.22795e-06	Mapk9
ENSMUSG00000063954	746.99	0.664973	1.23916e-06	H2ac19
ENSMUSG00000067341	47.768	-3.45732	1.25006e-06	H2-Eb2
ENSMUSG00000037731	91.8363	-2.8993	1.26138e-06	Themis2
ENSMUSG00000096467	27811.1	3.01506	1.26767e-06	Scgb2b19
ENSMUSG00000030654	278.319	-1.14112	1.29096e-06	Arl6ip1
ENSMUSG00000052331	91.9964	-2.15725	1.32536e-06	Ankrd44
ENSMUSG00000075217	89.6482	-2.55797	1.33471e-06	Fads2b
ENSMUSG00000025815	214.86	1.28102	1.34001e-06	Dhtkd1
ENSMUSG00000035273	67.3823	-2.28149	1.34489e-06	Hpse
ENSMUSG00000040751	80.6233	-2.4717	1.34988e-06	Lat2
ENSMUSG00000024349	120.538	-2.37721	1.36266e-06	Tmem173
ENSMUSG00000039145	58.6147	-2.05825	1.36266e-06	Camk1d
ENSMUSG00000030678	339.13	-1.00131	1.3639e-06	Maz
ENSMUSG00000029695	1693.55	0.677833	1.38912e-06	Aass
ENSMUSG00000006998	1942.03	0.359183	1.42837e-06	Psmd2
ENSMUSG00000078920	113.934	-3.59092	1.43024e-06	Ifi47
ENSMUSG00000023913	99.4457	-1.60586	1.43203e-06	Pla2g7
ENSMUSG00000040010	6751.53	1.09819	1.43785e-06	Slc7a5
ENSMUSG00000038762	1467.09	0.549573	1.47178e-06	Abcf1
ENSMUSG00000052299	684.149	0.58622	1.47178e-06	Ltn1
ENSMUSG00000037337	91.7654	-3.01077	1.47211e-06	Map4k1
ENSMUSG00000028403	550.176	0.525593	1.4821e-06	Zdhhc21
ENSMUSG00000061838	518.553	-0.745414	1.4821e-06	Suclg2
ENSMUSG00000024789	211.387	-1.3956	1.50005e-06	Jak2
ENSMUSG00000035211	104.386	1.16713	1.51107e-06	Xrra1
ENSMUSG00000083798	21.0443	-2.29073	1.53304e-06	Gm14584
ENSMUSG00000071657	494.598	0.587969	1.53718e-06	Bscl2
ENSMUSG00000057329	51.926	-1.95885	1.57573e-06	Bcl2
ENSMUSG00000015340	281.296	-2.07796	1.60316e-06	Cybb
ENSMUSG00000030798	220.677	-3.79016	1.60316e-06	Cd37
ENSMUSG00000033355	175.826	-2.80541	1.61007e-06	Rtp4
ENSMUSG00000055675	72.5135	-2.89307	1.61218e-06	Kbtbd11
ENSMUSG00000030826	4485.96	0.96281	1.63209e-06	Bcat2
ENSMUSG00000024997	1052.36	0.562714	1.64266e-06	Prdx3
ENSMUSG00000031827	419.99	-2.38267	1.64946e-06	Cotl1
ENSMUSG00000024675	64.9393	-4.15436	1.66282e-06	Ms4a4c
ENSMUSG00000031633	223.225	-2.20131	1.6932e-06	Slc25a4
ENSMUSG00000038910	56.3787	-2.33915	1.69683e-06	Plcl2
ENSMUSG00000036006	243.461	-1.30485	1.73286e-06	Ripor2
ENSMUSG00000028080	956.678	0.683234	1.74752e-06	Lrba
ENSMUSG00000031232	2161.27	0.681112	1.78989e-06	Magt1
ENSMUSG00000020573	66.5283	-2.12675	1.80209e-06	Pik3cg
ENSMUSG00000023947	73.3376	-2.65927	1.80209e-06	Nfkbie
ENSMUSG00000026637	32.0057	-2.57867	1.80209e-06	Traf5
ENSMUSG00000051124	44.166	-2.57989	1.82407e-06	Gimap9
ENSMUSG00000085328	723.432	0.914274	1.85752e-06	Gm17131
ENSMUSG00000029217	37.8395	-2.20278	1.89083e-06	Tec
ENSMUSG00000019818	3942.42	0.474367	1.90173e-06	Cd164
ENSMUSG00000081049	678.075	-0.736139	1.90281e-06	Rps24-ps3
ENSMUSG00000052889	82.4629	-2.81338	1.92761e-06	Prkcb
ENSMUSG00000041120	52.7153	-1.65389	1.94823e-06	Nbl1
ENSMUSG00000025804	18.2426	-3.07062	1.99015e-06	Ccr1
ENSMUSG00000035686	693.124	3.22299	2.0145e-06	Thrsp
ENSMUSG00000022876	36.7254	-3.2712	2.02887e-06	Samsn1
ENSMUSG00000066878	505.074	0.455407	2.02935e-06	Gm10184
ENSMUSG00000052512	56.2403	-3.07033	2.05852e-06	Nav2
ENSMUSG00000063229	1181.27	-0.597198	2.07808e-06	Ldha
ENSMUSG00000045917	43.9005	-2.92195	2.09103e-06	Tmem268
ENSMUSG00000024854	148.891	-1.41165	2.12466e-06	Pold4
ENSMUSG00000042524	392.114	-1.2444	2.12713e-06	Sun2
ENSMUSG00000027180	646.982	0.513184	2.13672e-06	Fbxo3
ENSMUSG00000063646	16.1268	-4.0478	2.13919e-06	Jakmip1
ENSMUSG00000037138	48.1303	-3.47248	2.20462e-06	Aff3
ENSMUSG00000031897	183.547	-2.42375	2.20547e-06	Psmb10
ENSMUSG00000024127	364.545	0.610374	2.2066e-06	Prepl
ENSMUSG00000097971	230.722	1.34347	2.22722e-06	Gm26917
ENSMUSG00000028849	132.805	-1.06189	2.25058e-06	Map7d1
ENSMUSG00000025058	14.1588	-3.81337	2.29249e-06	5430427O19Rik
ENSMUSG00000021192	560.014	0.453127	2.32053e-06	Golga5
ENSMUSG00000031431	444.964	-0.98188	2.33545e-06	Tsc22d3
ENSMUSG00000020715	1428.36	1.03073	2.36249e-06	Ern1
ENSMUSG00000013160	1309.7	0.534074	2.39219e-06	Atp6v0d1
ENSMUSG00000023224	676.603	-1.39405	2.39529e-06	Serping1
ENSMUSG00000024965	130.303	-2.42642	2.40449e-06	Fermt3
ENSMUSG00000090841	1885.28	-0.627398	2.41328e-06	Myl6
ENSMUSG00000075296	1697.26	0.664112	2.45171e-06	Aldh3b2
ENSMUSG00000027315	567.187	0.571005	2.48737e-06	Spint1
ENSMUSG00000020638	74.7283	-2.67308	2.52731e-06	Cmpk2
ENSMUSG00000025429	224.868	0.833204	2.52731e-06	Pstpip2
ENSMUSG00000096768	163.86	-2.42698	2.52731e-06	Gm47283
ENSMUSG00000045005	471.723	0.582242	2.53289e-06	Fzd5
ENSMUSG00000017493	462.123	-1.24186	2.61941e-06	Igfbp4
ENSMUSG00000022439	73.7352	-3.04948	2.66058e-06	Parvg
ENSMUSG00000026980	22.5161	-2.97851	2.66058e-06	Ly75
ENSMUSG00000037902	403.885	-2.09955	2.67349e-06	Sirpa
ENSMUSG00000027746	1624.93	0.707528	2.67697e-06	Ufm1
ENSMUSG00000074129	8297.34	-0.963489	2.71331e-06	Rpl13a
ENSMUSG00000026656	88.3194	-2.22326	2.73036e-06	Fcgr2b
ENSMUSG00000024308	676.041	-1.92663	2.7588e-06	Tapbp
ENSMUSG00000056234	1120.72	0.551027	2.83427e-06	Ncoa4
ENSMUSG00000017774	3260.55	0.594346	2.86085e-06	Myo1c
ENSMUSG00000005917	708.824	0.478063	2.92764e-06	Otx1
ENSMUSG00000018481	576.748	0.679642	2.92764e-06	Appbp2
ENSMUSG00000048429	836.493	0.553929	3.02157e-06	Timm29
ENSMUSG00000073489	52.8108	-2.56766	3.06004e-06	Ifi204
ENSMUSG00000035268	87.6762	-1.81691	3.13906e-06	Pkig
ENSMUSG00000044197	50.5173	-1.65739	3.15415e-06	Gpr146
ENSMUSG00000034602	1318.97	0.450074	3.17378e-06	Mon2
ENSMUSG00000006784	598.417	1.09344	3.41205e-06	Ttc25
ENSMUSG00000015745	153.47	-2.37974	3.45202e-06	Plekho1
ENSMUSG00000032089	134.629	-3.03792	3.4551e-06	Il10ra
ENSMUSG00000050075	26.3488	-4.25542	3.52525e-06	Gpr171
ENSMUSG00000000386	21.2522	-4.09864	3.5319e-06	Mx1
ENSMUSG00000015396	134.874	-2.89376	3.55069e-06	Cd83
ENSMUSG00000030058	2023.97	0.503208	3.55119e-06	Copg1
ENSMUSG00000046546	27.2915	-2.72864	3.55119e-06	Fam43a
ENSMUSG00000026496	1329.95	0.566222	3.63224e-06	Parp1
ENSMUSG00000045730	20.9217	-2.86744	3.678e-06	Adrb2
ENSMUSG00000027423	639.194	-1.01103	3.68177e-06	Snx5
ENSMUSG00000026319	301.693	0.63438	3.71334e-06	Relch
ENSMUSG00000038301	240.625	-0.796319	3.71334e-06	Snx10
ENSMUSG00000047867	162.643	-3.00468	3.71334e-06	Gimap6
ENSMUSG00000052776	158.119	-2.86902	3.72351e-06	Oas1a
ENSMUSG00000073405	122.822	-1.57986	3.72351e-06	H2-T-ps
ENSMUSG00000026728	886.181	-1.89072	3.77455e-06	Vim
ENSMUSG00000000154	413.686	0.780314	3.78047e-06	Slc22a18
ENSMUSG00000022180	368.783	0.971224	3.82751e-06	Slc7a8
ENSMUSG00000059923	545.491	-0.82053	3.82751e-06	Grb2
ENSMUSG00000027074	96.368	-2.17901	3.85692e-06	Slc43a3
ENSMUSG00000021451	317.183	-1.63727	3.86308e-06	Sema4d
ENSMUSG00000026285	55.2221	-3.42055	3.86351e-06	Pdcd1
ENSMUSG00000068335	49.4238	-2.35941	3.86351e-06	Dok1
ENSMUSG00000097695	2372.45	0.986615	3.87927e-06	NA
ENSMUSG00000058715	141.668	-1.99605	3.89288e-06	Fcer1g
ENSMUSG00000020108	442.945	-0.698235	3.95483e-06	Ddit4
ENSMUSG00000029313	1532.86	0.818389	3.98528e-06	Aff1
ENSMUSG00000075284	161.147	-2.33483	4.01855e-06	Wipf1
ENSMUSG00000037331	1510.19	0.399678	4.11635e-06	Larp1
ENSMUSG00000004105	100.97	-1.60133	4.15742e-06	Angptl2
ENSMUSG00000018899	467.933	-2.30504	4.23181e-06	Irf1
ENSMUSG00000031165	63.5888	-2.59344	4.23511e-06	Was
ENSMUSG00000044456	88.317	-2.62712	4.25178e-06	Rin3
ENSMUSG00000056313	532.732	-1.54059	4.33839e-06	Tcim
ENSMUSG00000035692	53.4243	-3.51368	4.38878e-06	Isg15
ENSMUSG00000021190	373.397	-1.47701	4.39739e-06	Lgmn
ENSMUSG00000031328	816.677	-1.61922	4.41907e-06	Flna
ENSMUSG00000034116	105.802	-2.83655	4.45588e-06	Vav1
ENSMUSG00000014867	5036.49	0.609335	4.46109e-06	Surf4
ENSMUSG00000037649	224.845	-2.7427	4.55655e-06	H2-DMa
ENSMUSG00000022035	560.611	0.508665	4.64608e-06	Ccdc25
ENSMUSG00000030921	71.3464	-3.17209	4.67564e-06	Trim30a
ENSMUSG00000016541	535.17	0.488742	4.70554e-06	Atxn10
ENSMUSG00000024672	119.842	-1.7971	4.77654e-06	Ms4a7
ENSMUSG00000012889	26.6389	-3.68754	4.91394e-06	Podnl1
ENSMUSG00000028179	218.212	1.04391	4.93005e-06	Cth
ENSMUSG00000047866	1026.12	0.528067	4.96786e-06	Lonp2
ENSMUSG00000037185	204.291	1.23619	4.98997e-06	Krt80
ENSMUSG00000092625	115.88	1.16806	5.01375e-06	Gm20404
ENSMUSG00000024899	2631.97	0.768535	5.04381e-06	Papss2
ENSMUSG00000022946	722.513	0.658719	5.09407e-06	Dop1b
ENSMUSG00000034041	52.7869	-2.9283	5.11571e-06	Lyl1
ENSMUSG00000031782	1260.93	0.535661	5.13154e-06	Coq9
ENSMUSG00000054079	364.363	0.640004	5.13154e-06	Utp18
ENSMUSG00000056737	97.6765	-1.38362	5.13154e-06	Capg
ENSMUSG00000032312	465.738	-1.20443	5.16383e-06	Csk
ENSMUSG00000073295	41.7531	1.62616	5.21973e-06	Nudt11
ENSMUSG00000084003	50.7768	1.51915	5.31564e-06	NA
ENSMUSG00000018819	419.71	-2.41536	5.32377e-06	Lsp1
ENSMUSG00000030201	758.36	0.506495	5.33195e-06	Lrp6
ENSMUSG00000019876	34.2636	-2.43485	5.40251e-06	Pkib
ENSMUSG00000034593	136.445	-1.69181	5.42673e-06	Myo5a
ENSMUSG00000022489	36.1294	-1.56702	5.4277e-06	Pde1b
ENSMUSG00000024493	1296.05	0.634474	5.51222e-06	Lars
ENSMUSG00000028426	2207.21	0.509663	5.60364e-06	Rad23b
ENSMUSG00000094651	6660.02	0.572462	5.74416e-06	Gal3st2
ENSMUSG00000032035	284.107	-2.61531	5.768e-06	Ets1
ENSMUSG00000051256	364.106	0.661518	5.8065e-06	Jagn1
ENSMUSG00000026616	72.0723	-4.28619	5.85577e-06	Cr2
ENSMUSG00000063286	93.6229	-2.72474	5.85577e-06	Gm8995
ENSMUSG00000021187	790.318	0.840007	5.89869e-06	Tc2n
ENSMUSG00000025887	39.2182	-2.28333	5.9348e-06	Casp12
ENSMUSG00000062524	15.2144	-4.16832	6.00865e-06	Ncr1
ENSMUSG00000027009	121.366	-2.11605	6.05835e-06	Itga4
ENSMUSG00000018920	308.732	-2.05687	6.06146e-06	Cxcl16
ENSMUSG00000027215	3450.13	0.431604	6.14316e-06	Cd82
ENSMUSG00000040548	1928.72	0.647854	6.1741e-06	Tex2
ENSMUSG00000039304	125.683	-2.24737	6.21618e-06	Tnfsf10
ENSMUSG00000046711	230.185	-0.926272	6.25291e-06	Hmga1
ENSMUSG00000030577	250.371	-4.29321	6.25967e-06	Cd22
ENSMUSG00000068742	558.674	0.747916	6.26098e-06	Cry2
ENSMUSG00000018387	313.569	0.85698	6.36053e-06	Shroom1
ENSMUSG00000030017	20.1804	-3.3944	6.36053e-06	Reg3g
ENSMUSG00000062585	57.9938	-2.95245	6.36227e-06	Cnr2
ENSMUSG00000037926	160.304	-1.56824	6.3859e-06	Ssh2
ENSMUSG00000032053	140.76	-2.00604	6.40192e-06	Pou2af1
ENSMUSG00000021610	4142.2	0.500378	6.50819e-06	Clptm1l
ENSMUSG00000041187	133.793	-1.80668	6.50819e-06	Prkd2
ENSMUSG00000030551	143.481	1.0928	6.67671e-06	Nr2f2
ENSMUSG00000049516	441.427	0.615202	6.77009e-06	Spty2d1
ENSMUSG00000043424	1267.18	0.523927	6.78081e-06	Eif3j2
ENSMUSG00000013076	1433.61	0.929427	6.86803e-06	Amotl1
ENSMUSG00000035722	72.4621	-1.69686	6.93382e-06	Abca7
ENSMUSG00000030707	727.437	-3.32221	7.08855e-06	Coro1a
ENSMUSG00000049744	61.6047	-2.72808	7.10791e-06	Arhgap15
ENSMUSG00000015451	30.701	-5.49185	7.11994e-06	C4a
ENSMUSG00000069080	170167	0.903456	7.14148e-06	Lcn11
ENSMUSG00000070327	551.381	-2.27493	7.16635e-06	Rnf213
ENSMUSG00000047228	270.608	-1.64122	7.18575e-06	A2ml1
ENSMUSG00000073396	823.855	3.80125	7.19708e-06	Esp1
ENSMUSG00000026083	2134.56	0.536692	7.25597e-06	Eif5b
ENSMUSG00000024033	11.9373	-3.3083	7.50593e-06	Rsph1
ENSMUSG00000032440	575.01	-0.8924	7.62671e-06	Tgfbr2
ENSMUSG00000026864	18820.7	0.603891	7.71241e-06	Hspa5
ENSMUSG00000028234	3551.23	-0.638123	7.76793e-06	Rps20
ENSMUSG00000062210	75.9903	-2.80295	7.78738e-06	Tnfaip8
ENSMUSG00000002033	94.0817	-3.30197	7.9111e-06	Cd3g
ENSMUSG00000021265	787.28	0.87079	7.92239e-06	Slc25a29
ENSMUSG00000038608	104.69	-2.94818	7.92239e-06	Dock10
ENSMUSG00000045932	50.9845	-3.11144	7.92239e-06	Ifit2
ENSMUSG00000028960	914.451	0.532598	8.03775e-06	Ube4b
ENSMUSG00000004393	379.656	0.647692	8.0527e-06	Ddx56
ENSMUSG00000039232	18.1697	-3.57006	8.0527e-06	Stx11
ENSMUSG00000009281	120.245	-1.66002	8.13866e-06	Rarres2
ENSMUSG00000070282	62.4482	1.21487	8.33347e-06	3000002C10Rik
ENSMUSG00000024063	235.949	-3.47735	8.34266e-06	Lbh
ENSMUSG00000001128	99.0844	-1.92737	8.52446e-06	Cfp
ENSMUSG00000060429	1085.51	0.510375	8.52446e-06	Sntb1
ENSMUSG00000055932	923.067	0.596893	8.58475e-06	Fto
ENSMUSG00000090104	191.086	-1.53322	8.62148e-06	Slmapos2
ENSMUSG00000053175	96.6182	-2.64728	8.74078e-06	Bcl3
ENSMUSG00000020062	1078.83	0.474292	8.91849e-06	Slc5a8
ENSMUSG00000029084	66.4612	-3.03878	8.91849e-06	Cd38
ENSMUSG00000026458	49.4293	-2.17869	8.98817e-06	Ppfia4
ENSMUSG00000050921	56.9249	-3.27817	8.98817e-06	P2ry10
ENSMUSG00000078763	35.4393	-3.90157	9.31399e-06	Slfn1
ENSMUSG00000032412	453.047	-0.586135	9.35754e-06	Atp1b3
ENSMUSG00000021048	366.928	0.714934	9.49476e-06	Mthfd1
ENSMUSG00000026615	1474.89	0.746571	9.62406e-06	Eprs
ENSMUSG00000020776	1576.98	1.51771	9.73825e-06	Fbf1
ENSMUSG00000041560	1422.02	-0.704368	9.81321e-06	Nop53
ENSMUSG00000032123	671.38	0.670561	9.8453e-06	Dpagt1
ENSMUSG00000026558	568.319	0.597998	9.9584e-06	Uck2
ENSMUSG00000031387	45.5121	-1.86207	9.9584e-06	Renbp
ENSMUSG00000071226	815.171	0.701248	1.01278e-05	Cecr2
ENSMUSG00000026766	790.27	0.62062	1.01348e-05	Mmadhc
ENSMUSG00000002325	333.716	-1.66235	1.03523e-05	Irf9
ENSMUSG00000002968	698.357	0.479917	1.03523e-05	Med25
ENSMUSG00000035637	673.172	0.667112	1.05396e-05	Grhpr
ENSMUSG00000055805	188.788	-2.72541	1.05396e-05	Fmnl1
ENSMUSG00000024533	255.924	1.8987	1.05513e-05	Spire1
ENSMUSG00000040247	82.305	-3.53081	1.05987e-05	Tbc1d10c
ENSMUSG00000082593	146.343	2.01038	1.05987e-05	Gm11331
ENSMUSG00000042453	186.036	1.12761	1.06228e-05	Reln
ENSMUSG00000029203	676.751	0.516929	1.06577e-05	Ube2k
ENSMUSG00000039474	415.874	0.735325	1.08193e-05	Wfs1
ENSMUSG00000020537	451.382	0.49021	1.08727e-05	Drg2
ENSMUSG00000040728	2892.43	0.626645	1.08727e-05	Esrp1
ENSMUSG00000002017	721.027	0.573646	1.09396e-05	Fam98a
ENSMUSG00000030532	1254.49	0.590882	1.09983e-05	Hddc3
ENSMUSG00000025225	488.769	-1.19978	1.10044e-05	Nfkb2
ENSMUSG00000073002	29.024	-2.32236	1.10397e-05	Vamp5
ENSMUSG00000017221	1108.78	0.421363	1.1176e-05	Psmd3
ENSMUSG00000030047	71.0907	-2.78956	1.12461e-05	Arhgap25
ENSMUSG00000029309	288.712	-0.723177	1.12757e-05	Sparcl1
ENSMUSG00000004069	586.241	0.543557	1.12813e-05	Dnaja3
ENSMUSG00000071176	85.3952	-1.40232	1.12813e-05	Arhgef10
ENSMUSG00000036775	617.088	0.631821	1.12904e-05	Decr2
ENSMUSG00000074497	27.3877	-2.996	1.1306e-05	NA
ENSMUSG00000033350	41.7457	-2.53876	1.13333e-05	Chst2
ENSMUSG00000041481	135.279	-3.27221	1.13425e-05	Serpina3g
ENSMUSG00000068245	106.693	-1.69632	1.13425e-05	Phf11d
ENSMUSG00000020340	140.243	-2.08014	1.13753e-05	Cyfip2
ENSMUSG00000037573	533.917	0.520511	1.14507e-05	Tob1
ENSMUSG00000017830	71.2947	-2.32569	1.14721e-05	Dhx58
ENSMUSG00000040462	7551.64	0.637253	1.15413e-05	Os9
ENSMUSG00000024334	61.662	-4.27769	1.15732e-05	H2-Oa
ENSMUSG00000037661	229.337	0.905513	1.15732e-05	Gpr160
ENSMUSG00000022139	1478.33	0.442366	1.17388e-05	Mbnl2
ENSMUSG00000060376	2351.53	0.719719	1.17404e-05	Bckdha
ENSMUSG00000044461	70.438	-2.24323	1.17875e-05	Shisa2
ENSMUSG00000027230	1512.02	0.796828	1.18966e-05	Creb3l1
ENSMUSG00000033538	47.7745	-2.85854	1.18966e-05	Casp4
ENSMUSG00000055148	95.1935	-2.66236	1.18966e-05	Klf2
ENSMUSG00000029204	70.0291	-3.61434	1.19881e-05	Rhoh
ENSMUSG00000055319	662.035	0.734235	1.20195e-05	Sec23ip
ENSMUSG00000024735	1148.74	0.445176	1.22393e-05	Prpf19
ENSMUSG00000032579	179.492	0.841588	1.24665e-05	Hemk1
ENSMUSG00000018672	1006.71	0.473931	1.26373e-05	Copz2
ENSMUSG00000054414	1469.42	0.513043	1.26656e-05	Slc30a7
ENSMUSG00000045302	2076.91	0.57407	1.28326e-05	Preb
ENSMUSG00000036438	958.877	-0.577533	1.2858e-05	Calm2
ENSMUSG00000037447	185.232	-1.0598	1.36354e-05	Arid5a
ENSMUSG00000021553	230.941	1.21334	1.41243e-05	Slc28a3
ENSMUSG00000029570	69.642	-2.18909	1.42949e-05	Lfng
ENSMUSG00000029073	329.331	0.76141	1.43391e-05	Cptp
ENSMUSG00000004952	69.6543	-1.97159	1.444e-05	Rasa4
ENSMUSG00000029771	96.7884	-2.46595	1.45891e-05	Irf5
ENSMUSG00000030413	478.346	-1.34438	1.48219e-05	Pglyrp1
ENSMUSG00000070000	43.3568	-3.20572	1.48219e-05	Fcho1
ENSMUSG00000024399	187.465	-4.11451	1.50358e-05	Ltb
ENSMUSG00000046352	837.639	0.552667	1.52071e-05	Gjb2
ENSMUSG00000024013	66.4191	-2.72948	1.52139e-05	Fgd2
ENSMUSG00000052087	37.1609	-3.24201	1.52139e-05	Rgs14
ENSMUSG00000015947	86.5219	-2.57793	1.53644e-05	Fcgr1
ENSMUSG00000040552	67.9644	-1.4838	1.54191e-05	C3ar1
ENSMUSG00000026778	40.0144	-2.29683	1.55427e-05	Prkcq
ENSMUSG00000034220	28.2566	-2.13098	1.5754e-05	Gpc1
ENSMUSG00000046402	67.2586	-1.46451	1.57928e-05	Rbp1
ENSMUSG00000022601	245.012	0.584222	1.58014e-05	Zbtb11
ENSMUSG00000055116	47.7779	-3.04081	1.58969e-05	Arntl
ENSMUSG00000095232	590.794	1.89352	1.59633e-05	Scgb1b19
ENSMUSG00000078965	373.22	-1.02964	1.60953e-05	Gm12033
ENSMUSG00000020671	1362.81	0.402839	1.61117e-05	Rab10
ENSMUSG00000021710	175.412	0.669941	1.62732e-05	Nln
ENSMUSG00000028063	1003.29	0.51912	1.65325e-05	Lmna
ENSMUSG00000024400	584.515	0.735218	1.67262e-05	Wdr33
ENSMUSG00000025491	15.6769	-3.31992	1.68321e-05	Ifitm1
ENSMUSG00000035697	337.487	-3.06684	1.68814e-05	Arhgap45
ENSMUSG00000033379	775.359	0.617327	1.70822e-05	Atp6v0b
ENSMUSG00000042476	10.78	-3.754	1.70888e-05	Abcb4
ENSMUSG00000051439	98.3273	-1.12132	1.70888e-05	Cd14
ENSMUSG00000030717	14240.9	0.655237	1.71902e-05	Nupr1
ENSMUSG00000022241	949.259	0.618174	1.72447e-05	Tars
ENSMUSG00000003484	37.2299	-3.68078	1.73496e-05	Cyp4f18
ENSMUSG00000027322	37.61	-2.60824	1.73779e-05	Siglec1
ENSMUSG00000030742	45.6742	-3.21791	1.73878e-05	Lat
ENSMUSG00000054428	123.668	-1.20962	1.73878e-05	Atpif1
ENSMUSG00000026737	144.167	-1.57392	1.74526e-05	Pip4k2a
ENSMUSG00000027412	281.869	1.60303	1.74526e-05	Lpin3
ENSMUSG00000073421	2887.47	-2.81914	1.74526e-05	H2-Ab1
ENSMUSG00000029189	3206.95	0.627395	1.75043e-05	Sel1l3
ENSMUSG00000059498	129.387	-1.51454	1.81989e-05	Fcgr3
ENSMUSG00000016496	53.4141	-2.58616	1.82146e-05	Cd274
ENSMUSG00000022248	542.598	0.634023	1.9022e-05	Rad1
ENSMUSG00000004266	607.117	-1.47467	1.93455e-05	Ptpn6
ENSMUSG00000028683	158.728	0.694306	1.93455e-05	Eif2b3
ENSMUSG00000006169	1616.61	0.370249	1.97374e-05	Clint1
ENSMUSG00000058486	50.8494	-1.75724	1.97652e-05	Wdr91
ENSMUSG00000011256	72.7351	-1.87736	1.97926e-05	Adam19
ENSMUSG00000089901	1099.19	0.916872	1.99063e-05	Gm8113
ENSMUSG00000022575	73.5499	-2.56716	2.04024e-05	Gsdmd
ENSMUSG00000021054	1955.94	0.68622	2.06286e-05	Sgpp1
ENSMUSG00000021262	95.7196	-2.83173	2.06712e-05	Evl
ENSMUSG00000037820	174.893	-1.66423	2.06712e-05	Tgm2
ENSMUSG00000074227	5171.61	0.477605	2.08824e-05	Spint2
ENSMUSG00000093385	44.4037	1.86051	2.08824e-05	A330044P14Rik
ENSMUSG00000000673	19.2795	-4.01529	2.10443e-05	Haao
ENSMUSG00000032349	139.869	-1.61786	2.1072e-05	Elovl5
ENSMUSG00000030745	89.7349	-3.54375	2.11435e-05	Il21r
ENSMUSG00000049775	5007.18	-1.05727	2.11563e-05	Tmsb4x
ENSMUSG00000085743	118.421	1.0533	2.11563e-05	8430419K02Rik
ENSMUSG00000029254	21.7878	-3.65679	2.13631e-05	Stap1
ENSMUSG00000060743	2228.85	-0.38448	2.15099e-05	H3f3a
ENSMUSG00000096697	196.708	-2.64712	2.1546e-05	Esp23
ENSMUSG00000031785	666.385	0.860165	2.16011e-05	Adgrg1
ENSMUSG00000078427	265.743	-0.605575	2.16865e-05	Sarnp
ENSMUSG00000042207	551.928	0.497569	2.1867e-05	Kdm5b
ENSMUSG00000048865	251.012	-2.39564	2.1867e-05	Arhgap30
ENSMUSG00000001663	165.153	-0.761244	2.21277e-05	Gstt1
ENSMUSG00000070003	204.037	-0.677098	2.21277e-05	Ssbp4
ENSMUSG00000032571	324.697	0.48685	2.22562e-05	Pik3r4
ENSMUSG00000032640	25.6482	-2.33036	2.22727e-05	Chsy1
ENSMUSG00000076937	389.37	-1.75426	2.24171e-05	Iglc2
ENSMUSG00000031016	192.635	0.740925	2.27142e-05	Wee1
ENSMUSG00000021608	64.8626	-2.19668	2.29243e-05	Lpcat1
ENSMUSG00000005580	304.372	0.597134	2.31002e-05	Adcy9
ENSMUSG00000069833	550.997	-1.02333	2.31578e-05	Ahnak
ENSMUSG00000034793	354.216	0.581875	2.32105e-05	G6pc3
ENSMUSG00000061024	174.046	0.672932	2.32774e-05	Rrs1
ENSMUSG00000037470	2825.82	0.479038	2.33449e-05	Uggt1
ENSMUSG00000022906	173.767	-2.03061	2.34756e-05	Parp9
ENSMUSG00000028071	33.4089	-3.21322	2.34756e-05	Sh2d2a
ENSMUSG00000028161	863.233	0.491472	2.34756e-05	Ppp3ca
ENSMUSG00000031373	340.162	0.736963	2.34756e-05	Car5b
ENSMUSG00000085830	72.6147	1.57317	2.36495e-05	Grin1os
ENSMUSG00000044811	65.226	-2.01865	2.36613e-05	Cd300c2
ENSMUSG00000039286	1204.68	0.505533	2.37329e-05	Fndc3b
ENSMUSG00000056290	47.7305	-3.45674	2.37329e-05	Ms4a4b
ENSMUSG00000022014	74.4998	-2.90481	2.42243e-05	Epsti1
ENSMUSG00000028976	1908.35	0.710021	2.43194e-05	Slc2a5
ENSMUSG00000057137	62.2936	-1.92144	2.43294e-05	Tmem140
ENSMUSG00000027219	24.3059	-3.98005	2.44753e-05	Slc28a2
ENSMUSG00000053063	69.9399	-2.05529	2.49263e-05	Clec12a
ENSMUSG00000097415	30.4767	-3.10607	2.49263e-05	AU020206
ENSMUSG00000020788	383.694	-1.76812	2.53832e-05	Atp2a3
ENSMUSG00000041849	243.528	-0.792064	2.58511e-05	Card6
ENSMUSG00000037405	118.954	-2.35869	2.62913e-05	Icam1
ENSMUSG00000073599	30.0856	-2.21017	2.66095e-05	Ecscr
ENSMUSG00000024679	63.2856	-2.21137	2.68372e-05	Ms4a6d
ENSMUSG00000024807	2162.69	0.655411	2.69341e-05	Syvn1
ENSMUSG00000006740	1608.32	0.464564	2.75371e-05	Kif5b
ENSMUSG00000018102	271.033	0.727637	2.75371e-05	H2bc4
ENSMUSG00000031659	144.532	-2.3801	2.75371e-05	Adcy7
ENSMUSG00000034855	63.8907	-3.87295	2.75371e-05	Cxcl10
ENSMUSG00000028826	649.062	0.44301	2.76459e-05	Maco1
ENSMUSG00000024687	1873.14	0.601524	2.76631e-05	Osbp
ENSMUSG00000045838	214.969	0.991624	2.76854e-05	Ccdc9b
ENSMUSG00000021749	2329.85	0.665579	2.80753e-05	Oit1
ENSMUSG00000015932	3840.66	0.537184	2.81319e-05	Dstn
ENSMUSG00000039000	509.11	0.464885	2.84046e-05	Ube3c
ENSMUSG00000076498	95.8262	-3.51325	2.84046e-05	Trbc2
ENSMUSG00000022686	30.6069	-4.27454	2.84059e-05	B3gnt5
ENSMUSG00000031353	2764.4	0.72216	2.85054e-05	Rbbp7
ENSMUSG00000026437	1040.07	0.553538	2.86046e-05	Cdk18
ENSMUSG00000046157	138.505	-2.09427	2.87414e-05	Tmem229b
ENSMUSG00000062991	197.79	2.17423	2.87897e-05	Nrg1
ENSMUSG00000024030	145.946	-1.72501	2.89568e-05	Abcg1
ENSMUSG00000060969	447.385	0.650018	2.89969e-05	Irx1
ENSMUSG00000073418	678.856	-1.78727	2.90196e-05	C4b
ENSMUSG00000031532	4751.75	0.560907	2.90638e-05	Saraf
ENSMUSG00000025422	42.6202	-2.59129	2.93945e-05	Agap2
ENSMUSG00000035772	362.048	0.550162	2.96277e-05	Mrps2
ENSMUSG00000079057	103.251	-1.89788	2.96277e-05	Cyp4v3
ENSMUSG00000010651	62.5838	1.20542	2.96706e-05	Acaa1b
ENSMUSG00000059895	432.955	-0.470297	2.971e-05	Ptp4a3
ENSMUSG00000050379	92.7513	-2.83954	2.9848e-05	Septin6
ENSMUSG00000035493	233.41	-1.93892	3.00535e-05	Tgfbi
ENSMUSG00000031375	370.919	-1.4791	3.01253e-05	Bgn
ENSMUSG00000020642	19.6099	-2.94424	3.07387e-05	Rnf144a
ENSMUSG00000021771	1192.57	0.367357	3.08147e-05	Vdac2
ENSMUSG00000022587	675.422	-3.07347	3.08147e-05	Ly6e
ENSMUSG00000040165	67.1904	1.34767	3.08183e-05	Cd209c
ENSMUSG00000061859	976.521	0.703769	3.08183e-05	Patj
ENSMUSG00000072844	13.3267	-3.27846	3.08183e-05	G530011O06Rik
ENSMUSG00000032504	2018.22	0.368973	3.11528e-05	Pdcd6ip
ENSMUSG00000008496	31.7999	-3.16912	3.153e-05	Pou2f2
ENSMUSG00000070738	302.494	-1.34055	3.153e-05	Dgkd
ENSMUSG00000040152	151.638	-1.63236	3.16112e-05	Thbs1
ENSMUSG00000032300	535.957	-0.72073	3.16196e-05	1700017B05Rik
ENSMUSG00000050912	986.059	-0.640194	3.17554e-05	Tmem123
ENSMUSG00000031627	241.137	-1.14756	3.18287e-05	Irf2
ENSMUSG00000019820	984.591	0.470469	3.2103e-05	Utrn
ENSMUSG00000031278	73.0629	-1.39057	3.21617e-05	Acsl4
ENSMUSG00000026259	180.01	1.28632	3.21871e-05	Ngef
ENSMUSG00000030281	279.82	0.749496	3.224e-05	Il17rc
ENSMUSG00000025626	61.5514	-1.08	3.2278e-05	Phf6
ENSMUSG00000048175	391.849	0.512026	3.27168e-05	Asb8
ENSMUSG00000003031	220.245	-0.710065	3.30404e-05	Cdkn1b
ENSMUSG00000028936	1991.39	-0.979551	3.33048e-05	Rpl22
ENSMUSG00000026187	246.068	0.602271	3.37158e-05	Xrcc5
ENSMUSG00000013707	54.4361	-2.218	3.37261e-05	Tnfaip8l2
ENSMUSG00000040899	48.0897	-3.42886	3.37261e-05	Ccr6
ENSMUSG00000060586	3099.44	-2.78815	3.37261e-05	H2-Eb1
ENSMUSG00000072623	286.126	0.822573	3.38036e-05	Zfp9
ENSMUSG00000018334	34.3406	-1.77194	3.38089e-05	Ksr1
ENSMUSG00000047213	663.644	0.451832	3.46131e-05	Ythdf3
ENSMUSG00000024527	449.462	0.563663	3.46155e-05	Afg3l2
ENSMUSG00000057948	37.5569	-2.74485	3.46155e-05	Unc13d
ENSMUSG00000073409	519.441	-3.2137	3.46351e-05	H2-Q6
ENSMUSG00000025279	92.8671	-3.42427	3.46977e-05	Dnase1l3
ENSMUSG00000021624	44.7174	-2.74504	3.48279e-05	Cd180
ENSMUSG00000025544	2092.8	0.449143	3.49425e-05	Tm9sf2
ENSMUSG00000039264	48.2995	-3.50346	3.57511e-05	Gimap3
ENSMUSG00000024327	4354.89	0.653147	3.68835e-05	Slc39a7
ENSMUSG00000031750	76.5472	-1.88291	3.713e-05	Il34
ENSMUSG00000018168	146.628	-3.81944	3.7157e-05	Ikzf3
ENSMUSG00000026547	271.015	-1.42741	3.72616e-05	Tagln2
ENSMUSG00000030650	121.706	1.43782	3.74792e-05	Tmc5
ENSMUSG00000055541	51.8909	-2.85843	3.74792e-05	Lair1
ENSMUSG00000035299	34.9511	-2.65477	3.76922e-05	Mid1
ENSMUSG00000037548	295.004	-3.95897	3.77008e-05	H2-DMb2
ENSMUSG00000073436	291.012	0.709643	3.77036e-05	Eme2
ENSMUSG00000036432	321.791	0.76792	3.7706e-05	Siah2
ENSMUSG00000086963	35025.3	3.28449	3.7706e-05	Gm14135
ENSMUSG00000066551	667.911	-0.533161	3.81695e-05	Hmgb1
ENSMUSG00000043004	88.2889	-2.68992	3.817e-05	Gng2
ENSMUSG00000028860	1061.43	0.655834	3.87902e-05	Sytl1
ENSMUSG00000053332	383.061	-0.698547	3.87902e-05	Gas5
ENSMUSG00000057530	174.006	-1.27608	3.93438e-05	Ece1
ENSMUSG00000027618	471.694	0.511301	3.94985e-05	Nfs1
ENSMUSG00000050350	33.8151	-3.81909	3.94985e-05	Gpr18
ENSMUSG00000014846	81.0478	-1.22623	3.97535e-05	Tppp3
ENSMUSG00000004099	127.775	-1.27758	3.97586e-05	Dnmt1
ENSMUSG00000004880	131.13	-1.23113	3.97586e-05	Lbr
ENSMUSG00000017721	1251.8	0.384244	3.97586e-05	Pigt
ENSMUSG00000042372	541.109	0.41638	4.11617e-05	Dmrt3
ENSMUSG00000097709	160.389	1.299	4.20363e-05	2810429I04Rik
ENSMUSG00000063146	48.0467	-1.65192	4.22787e-05	Clip2
ENSMUSG00000037852	63.3043	-1.05922	4.23898e-05	Cpe
ENSMUSG00000031700	2238.55	1.57786	4.2415e-05	Gpt2
ENSMUSG00000059994	107.196	-4.46504	4.2415e-05	Fcrl1
ENSMUSG00000025194	1181.46	0.701537	4.37686e-05	Abcc2
ENSMUSG00000045826	139.348	-3.82008	4.38118e-05	Ptprcap
ENSMUSG00000085950	93.2941	1.6401	4.38137e-05	Gm13589
ENSMUSG00000016256	994.177	-0.660745	4.41264e-05	Ctsz
ENSMUSG00000029385	57.3449	-1.99789	4.42336e-05	Ccng2
ENSMUSG00000091455	185.465	1.0748	4.42336e-05	Otogl
ENSMUSG00000025651	1366.42	0.356205	4.43473e-05	Uqcrc1
ENSMUSG00000003379	585.17	-3.99734	4.44985e-05	Cd79a
ENSMUSG00000096959	58.0471	1.56889	4.48243e-05	4930509G22Rik
ENSMUSG00000025287	79.45	-1.05136	4.48741e-05	Acot9
ENSMUSG00000017400	21.7708	-3.07832	4.50755e-05	Stac2
ENSMUSG00000039318	637.128	0.590975	4.50755e-05	Rab3gap2
ENSMUSG00000026822	460.187	-1.52797	4.527e-05	Lcn2
ENSMUSG00000002603	131.217	-1.96622	4.53711e-05	Tgfb1
ENSMUSG00000042351	42.9981	-2.53951	4.55634e-05	Grap2
ENSMUSG00000064262	65.866	-3.14839	4.65858e-05	Gimap8
ENSMUSG00000020954	581.728	0.421847	4.67279e-05	Strn3
ENSMUSG00000038141	445.612	0.545885	4.68538e-05	Tmem181a
ENSMUSG00000028268	112.695	-2.95797	4.69176e-05	Gbp3
ENSMUSG00000055546	13.5886	-3.30393	4.69356e-05	Timd4
ENSMUSG00000022210	1858.98	0.552351	4.73095e-05	Dhrs4
ENSMUSG00000018547	127.259	-1.50407	4.77896e-05	Pip4k2b
ENSMUSG00000045322	54.1316	-3.28546	4.77896e-05	Tlr9
ENSMUSG00000052085	181.636	-1.68456	4.80732e-05	Dock8
ENSMUSG00000026480	86.7354	-2.24081	4.84042e-05	Ncf2
ENSMUSG00000000149	304.162	-0.782982	4.84929e-05	Gna12
ENSMUSG00000070639	192.411	1.13735	4.8797e-05	Lrrc8b
ENSMUSG00000034981	38.7351	-2.41756	4.89049e-05	Parm1
ENSMUSG00000087260	305.955	0.541251	4.89617e-05	Lamtor5
ENSMUSG00000033220	397.093	-3.18456	4.9032e-05	Rac2
ENSMUSG00000057337	98.1079	-4.3689	4.99227e-05	Chst3
ENSMUSG00000006360	184.138	-1.32279	5.01562e-05	Crip1
ENSMUSG00000045092	86.5004	-2.72044	5.04239e-05	S1pr1
ENSMUSG00000033416	262.742	-0.744358	5.1097e-05	Gucd1
ENSMUSG00000037519	726.325	0.448794	5.12484e-05	Ppfia1
ENSMUSG00000042638	587.074	0.72843	5.12622e-05	Gucy2c
ENSMUSG00000074828	270.811	1.08027	5.12622e-05	NA
ENSMUSG00000038811	50.0024	-2.54122	5.18909e-05	Gngt2
ENSMUSG00000052013	143.173	-3.99704	5.21764e-05	Btla
ENSMUSG00000031442	400.439	0.953263	5.24987e-05	Mcf2l
ENSMUSG00000032096	5614.8	0.539392	5.25667e-05	Arcn1
ENSMUSG00000054474	185.242	0.674013	5.25667e-05	Thnsl2
ENSMUSG00000026341	1358.78	-0.759878	5.29952e-05	Actr3
ENSMUSG00000032204	135.078	1.36253	5.32596e-05	Aqp9
ENSMUSG00000041650	933.131	0.726519	5.35948e-05	Pcca
ENSMUSG00000026395	479.818	-3.38787	5.41723e-05	Ptprc
ENSMUSG00000019978	161.579	-1.71236	5.43773e-05	Epb41l2
ENSMUSG00000003226	2490	0.314144	5.4418e-05	Ranbp2
ENSMUSG00000033985	231.677	1.30324	5.44191e-05	Tesk2
ENSMUSG00000022557	635.644	0.560426	5.51323e-05	Bop1
ENSMUSG00000032902	116.351	1.50107	5.53273e-05	Slc16a1
ENSMUSG00000009406	30.4552	-1.80203	5.57752e-05	Elk1
ENSMUSG00000000184	117.632	-1.97046	5.6195e-05	Ccnd2
ENSMUSG00000066456	56.53	-1.73156	5.64206e-05	Hmgn3
ENSMUSG00000035354	246.839	-0.71882	5.65479e-05	Uvrag
ENSMUSG00000020745	1243.98	0.552454	5.73556e-05	Pafah1b1
ENSMUSG00000030844	86.0345	-1.76095	5.73556e-05	Rgs10
ENSMUSG00000000340	657.027	0.687374	5.829e-05	Dbt
ENSMUSG00000001281	138.557	-2.73022	5.829e-05	Itgb7
ENSMUSG00000022711	1184.27	0.483638	5.829e-05	Pmm2
ENSMUSG00000021281	66.9976	-2.03352	5.87498e-05	Tnfaip2
ENSMUSG00000051212	40.5538	-2.9232	5.87901e-05	Gpr183
ENSMUSG00000044345	361.443	0.691954	6.05778e-05	Marveld1
ENSMUSG00000052142	95.2748	-3.2268	6.07902e-05	Rasal3
ENSMUSG00000021508	209.918	-1.31828	6.0867e-05	Cxcl14
ENSMUSG00000026923	309.157	-1.68668	6.0867e-05	Notch1
ENSMUSG00000024397	99.6687	-2.49456	6.15788e-05	Aif1
ENSMUSG00000035356	48.2333	-1.7118	6.22088e-05	Nfkbiz
ENSMUSG00000063108	69.1609	-1.43505	6.23077e-05	Zfp26
ENSMUSG00000042726	368.992	-0.978331	6.23905e-05	Trafd1
ENSMUSG00000027368	31.5668	-3.59264	6.24318e-05	Dusp2
ENSMUSG00000058325	716.469	0.532286	6.25598e-05	Dock1
ENSMUSG00000054408	2382.96	0.621968	6.25709e-05	Spcs3
ENSMUSG00000036391	390.95	0.829667	6.26841e-05	Sec24a
ENSMUSG00000018654	156.659	-2.60095	6.27417e-05	Ikzf1
ENSMUSG00000025155	506.412	0.507357	6.2942e-05	Dus1l
ENSMUSG00000050357	32.9594	-3.055	6.38374e-05	Carmil2
ENSMUSG00000021903	76.5961	-1.61236	6.3959e-05	Galnt15
ENSMUSG00000044703	9.44095	-6.10236	6.3959e-05	Phf11a
ENSMUSG00000030530	3529.55	0.62024	6.43392e-05	Furin
ENSMUSG00000000409	110.316	-2.8521	6.43525e-05	Lck
ENSMUSG00000034066	216.16	0.588707	6.47675e-05	Farp2
ENSMUSG00000024769	716.842	0.637091	6.47725e-05	Cdc42bpg
ENSMUSG00000069516	3445.11	-1.56912	6.47725e-05	Lyz2
ENSMUSG00000035325	3079.7	0.516793	6.48993e-05	Sec31a
ENSMUSG00000031089	247.195	0.675358	6.50729e-05	Slc6a14
ENSMUSG00000061175	249.282	0.825064	6.50843e-05	Fnip2
ENSMUSG00000057789	80.3313	-1.99882	6.51607e-05	Bak1
ENSMUSG00000028393	331.475	0.689049	6.52081e-05	Alad
ENSMUSG00000021368	80.7183	0.959153	6.5218e-05	Tbc1d7
ENSMUSG00000036585	288.02	-0.706572	6.53982e-05	Fgf1
ENSMUSG00000090231	254.412	-1.55555	6.54254e-05	Cfb
ENSMUSG00000002320	995.555	0.391784	6.6601e-05	Tm9sf1
ENSMUSG00000026238	4108.25	-0.402981	6.73682e-05	Ptma
ENSMUSG00000039316	78.219	-2.38844	6.73682e-05	Rftn1
ENSMUSG00000067212	133.567	-1.53262	6.73682e-05	H2-T23
ENSMUSG00000057421	616.172	0.384702	6.80497e-05	Las1l
ENSMUSG00000063576	702.255	0.600742	6.83122e-05	Klhdc3
ENSMUSG00000096727	242.246	-3.41979	6.83957e-05	Psmb9
ENSMUSG00000042901	305.496	-0.477425	7.00031e-05	Aida
ENSMUSG00000021877	4162.11	0.517186	7.0062e-05	Arf4
ENSMUSG00000038521	373.047	-1.89999	7.05491e-05	C1s1
ENSMUSG00000032966	376.82	-0.667951	7.05894e-05	Fkbp1a
ENSMUSG00000030657	13.257	-3.32744	7.07839e-05	Xylt1
ENSMUSG00000047810	58.1722	-2.48044	7.08654e-05	Ccdc88b
ENSMUSG00000001366	707.975	0.726174	7.12474e-05	Fbxo9
ENSMUSG00000003814	17814.1	0.723295	7.12474e-05	Calr
ENSMUSG00000023830	1309.78	0.756098	7.12474e-05	Igf2r
ENSMUSG00000071715	87.1038	-2.61673	7.12474e-05	Ncf4
ENSMUSG00000085786	11.6188	-3.51107	7.12474e-05	Gm15987
ENSMUSG00000041440	484.811	0.656753	7.14795e-05	Gk5
ENSMUSG00000068129	17.7328	-3.39329	7.23587e-05	Cst7
ENSMUSG00000038335	359.103	0.756462	7.24938e-05	Tsr1
ENSMUSG00000038886	829.341	0.498498	7.25206e-05	Man2a2
ENSMUSG00000031103	85.2451	-2.36264	7.31012e-05	Elf4
ENSMUSG00000066278	79.5631	-0.980569	7.31715e-05	Vps37b
ENSMUSG00000038437	262.201	-1.52965	7.34816e-05	Mllt6
ENSMUSG00000040990	107.934	-1.95961	7.34816e-05	Sh3kbp1
ENSMUSG00000002769	1501.71	0.857631	7.37343e-05	Gnmt
ENSMUSG00000067203	58.0716	-1.99607	7.37343e-05	H2-K2
ENSMUSG00000029298	71.9481	-3.17494	7.38536e-05	Gbp9
ENSMUSG00000020448	1265.26	0.589883	7.39671e-05	Rnf185
ENSMUSG00000020476	490.71	-0.78924	7.39671e-05	Dbnl
ENSMUSG00000039157	335.968	-0.874346	7.39671e-05	Fam102a
ENSMUSG00000042298	161.14	0.675112	7.39671e-05	Ttc19
ENSMUSG00000024610	7801.26	-2.6015	7.47189e-05	Cd74
ENSMUSG00000000278	138.724	-1.44746	7.49039e-05	Scpep1
ENSMUSG00000001911	1464.3	0.621238	7.49039e-05	Nfix
ENSMUSG00000040940	624.773	-1.39969	7.52465e-05	Arhgef1
ENSMUSG00000067150	337.772	0.538948	7.60293e-05	Xpo5
ENSMUSG00000056413	33.8019	-2.39264	7.77313e-05	Adap1
ENSMUSG00000027248	7837.19	0.465889	7.77764e-05	Pdia3
ENSMUSG00000036594	3751.17	-2.64808	7.79786e-05	H2-Aa
ENSMUSG00000021892	220.929	-0.806962	7.84144e-05	Sh3bp5
ENSMUSG00000019850	130.491	-1.4185	7.84256e-05	Tnfaip3
ENSMUSG00000058070	179.341	0.956593	7.87548e-05	Eml1
ENSMUSG00000001020	145.412	-2.17945	7.89225e-05	S100a4
ENSMUSG00000015837	5310.95	0.54916	7.91317e-05	Sqstm1
ENSMUSG00000056515	63.795	-1.57884	7.91317e-05	Rab31
ENSMUSG00000024201	702.441	0.943045	7.92501e-05	Kdm4b
ENSMUSG00000038816	294.741	0.988127	7.92501e-05	Ctnnal1
ENSMUSG00000050721	174.732	-1.64126	7.93009e-05	Plekho2
ENSMUSG00000023307	671.068	0.449786	7.93587e-05	Marchf5
ENSMUSG00000020538	1646.62	0.809369	7.9794e-05	Srebf1
ENSMUSG00000001027	16.5757	-5.84383	7.99575e-05	Scn4a
ENSMUSG00000036249	67.7812	-1.76902	7.99575e-05	Rbm43
ENSMUSG00000037580	16.1248	-2.77281	8.14164e-05	Gch1
ENSMUSG00000006418	673.368	-0.544751	8.14209e-05	Rnf114
ENSMUSG00000027993	602.283	0.902223	8.14209e-05	Trim2
ENSMUSG00000078771	77.0038	-1.96769	8.14209e-05	Evi2a
ENSMUSG00000038286	214.915	0.681332	8.16345e-05	Bphl
ENSMUSG00000026260	795.769	0.431334	8.17446e-05	Ndufa10
ENSMUSG00000072235	215.327	-1.6188	8.17446e-05	Tuba1a
ENSMUSG00000030275	4098.74	0.537303	8.24702e-05	Etnk1
ENSMUSG00000060992	1160.7	0.480181	8.24702e-05	Copz1
ENSMUSG00000042473	472.049	0.540554	8.25049e-05	Tbc1d8b
ENSMUSG00000030263	90.6845	-2.9088	8.27977e-05	Lrmp
ENSMUSG00000024986	36.6875	-3.56645	8.37059e-05	Hhex
ENSMUSG00000009580	152.199	-1.70819	8.37765e-05	Odam
ENSMUSG00000096581	31.7025	-2.66421	8.47312e-05	NA
ENSMUSG00000031015	211.333	-1.64254	8.50121e-05	Swap70
ENSMUSG00000090272	37.88	-3.26014	8.50121e-05	Mndal
ENSMUSG00000000732	148.371	-2.20946	8.52308e-05	Icosl
ENSMUSG00000029776	1766.89	0.572348	8.55941e-05	Hibadh
ENSMUSG00000024382	693.69	0.47554	8.60266e-05	Ercc3
ENSMUSG00000026848	962.206	0.527422	8.63011e-05	Tor1b
ENSMUSG00000028649	754.114	-1.17306	8.64469e-05	Macf1
ENSMUSG00000034422	338.19	-2.7726	8.67903e-05	Parp14
ENSMUSG00000027820	86.2001	-1.12408	8.68911e-05	Mme
ENSMUSG00000027244	1740.09	0.514285	8.7395e-05	Atg13
ENSMUSG00000026981	25.4752	-2.54159	8.80522e-05	Il1rn
ENSMUSG00000017652	76.413	-3.59482	8.89842e-05	Cd40
ENSMUSG00000032596	183.717	-2.1562	9.10757e-05	Uba7
ENSMUSG00000031662	39.8594	-2.2575	9.22291e-05	Snx20
ENSMUSG00000031367	32.1949	-2.08903	9.23821e-05	Ap1s2
ENSMUSG00000049502	146.379	-2.21477	9.24286e-05	Dtx3l
ENSMUSG00000022574	75.0717	-1.08215	9.2567e-05	Naprt
ENSMUSG00000033991	455.971	0.609463	9.29996e-05	Ttc37
ENSMUSG00000038080	1102.73	0.564052	9.3395e-05	Kdm1b
ENSMUSG00000027078	74.8941	-2.21474	9.3979e-05	Ube2l6
ENSMUSG00000029622	1745.63	-0.626182	9.44269e-05	Arpc1b
ENSMUSG00000021559	64.7091	-1.27687	9.50063e-05	Dapk1
ENSMUSG00000036323	2718.74	0.488605	9.50063e-05	Srp72
ENSMUSG00000031840	306.7	0.742339	9.66763e-05	Rab3a
ENSMUSG00000020607	71.6147	-1.79826	9.75342e-05	Lratd1
ENSMUSG00000070501	12.0508	-5.45164	9.81489e-05	Ifi214
ENSMUSG00000039740	452.961	0.574058	9.84639e-05	Alg2
ENSMUSG00000026924	2600.42	0.758061	9.8528e-05	Sec16a
ENSMUSG00000082742	40.4436	1.52487	9.87959e-05	NA
ENSMUSG00000095959	93.2203	1.57042	9.87959e-05	Gm10845
ENSMUSG00000031737	269.612	0.593834	9.88494e-05	Irx5
ENSMUSG00000028551	24.0299	-2.05676	9.91981e-05	Cdkn2c
ENSMUSG00000020473	168.5	-1.30659	9.98211e-05	Aebp1
ENSMUSG00000024462	51.0958	-2.44727	9.98211e-05	Gabbr1
ENSMUSG00000002885	160.389	-1.91201	0.000101348	Adgre5
ENSMUSG00000008318	26.5244	-2.88567	0.000101348	Relt
ENSMUSG00000024810	64.3226	-1.47595	0.000101437	Il33
ENSMUSG00000042359	676.352	0.926658	0.000101437	Osbpl6
ENSMUSG00000025473	26.1382	-2.30706	0.000101688	Adam8
ENSMUSG00000074141	76.4935	-2.87441	0.000101851	Il4i1
ENSMUSG00000057135	15.2318	-3.79812	0.00010205	Scimp
ENSMUSG00000078945	33.7882	-2.47271	0.000102488	Naip2
ENSMUSG00000032527	912.713	0.474255	0.000102972	Pccb
ENSMUSG00000079293	79.9737	-2.6824	0.000103222	Clec7a
ENSMUSG00000020941	95.1957	-1.58593	0.000103226	Map3k14
ENSMUSG00000032333	48.9316	-1.6417	0.000103541	Stoml1
ENSMUSG00000024665	20.9069	-2.25018	0.000103812	Fads2
ENSMUSG00000018999	97.4866	-1.16335	0.0001041	Slc35b4
ENSMUSG00000074582	1411.27	0.580172	0.000104403	Arfgef2
ENSMUSG00000040296	295.146	-1.3801	0.000104752	Ddx58
ENSMUSG00000048031	9.80132	-6.36972	0.000104752	Fcrl5
ENSMUSG00000048486	201.151	0.596225	0.00010582	Fitm2
ENSMUSG00000034021	67.0426	-1.60198	0.000105976	Pds5b
ENSMUSG00000034612	27.0155	-1.8241	0.000106536	Chst11
ENSMUSG00000046805	737.246	-1.8398	0.000106593	Mpeg1
ENSMUSG00000026942	218.525	-0.715163	0.000108421	Traf2
ENSMUSG00000019960	169.431	-1.4769	0.000109127	Dusp6
ENSMUSG00000037552	55.944	-2.26639	0.000109159	Plekhg2
ENSMUSG00000019843	130.788	-1.47357	0.000109599	Fyn
ENSMUSG00000027463	79.6027	1.08868	0.000109599	Slc52a3
ENSMUSG00000027875	19.792	-1.98019	0.000109599	Hmgcs2
ENSMUSG00000059791	28.0154	-2.71597	0.000109599	Nrm
ENSMUSG00000016028	169.588	-1.55387	0.000110352	Celsr1
ENSMUSG00000058099	60.8776	-1.54651	0.000110743	Nfam1
ENSMUSG00000052336	97.7142	-1.74898	0.000111557	Cx3cr1
ENSMUSG00000029923	12.7684	-2.99274	0.000112132	Rab19
ENSMUSG00000036273	53.579	-2.79739	0.000112402	Lrrk2
ENSMUSG00000071107	88.6336	1.22342	0.000112604	NA
ENSMUSG00000097006	48.6684	-1.26203	0.000112633	9530082P21Rik
ENSMUSG00000025366	287.364	-1.48173	0.000112933	Esyt1
ENSMUSG00000061331	311.202	1.22817	0.000112933	Gm17132
ENSMUSG00000009772	63.6337	-1.72821	0.000113543	Nuak2
ENSMUSG00000005763	60.0631	-2.60695	0.000113736	Cd247
ENSMUSG00000038738	13.0296	-3.20054	0.000113736	Shank1
ENSMUSG00000000532	374.512	0.666445	0.000113858	Acvr1b
ENSMUSG00000089727	27.0804	-2.06976	0.000114158	Klra8
ENSMUSG00000023861	401.508	0.781254	0.000114271	Mpc1
ENSMUSG00000026110	343.732	-1.4901	0.00011566	Mgat4a
ENSMUSG00000028555	1218.38	0.547298	0.000115965	Ttc39a
ENSMUSG00000079262	1050.5	0.654048	0.00011766	Slco1a6
ENSMUSG00000019188	5126.03	0.451384	0.000118047	H13
ENSMUSG00000020901	65.2431	-2.02186	0.000118665	Pik3r5
ENSMUSG00000045180	256.078	0.613149	0.000118665	Shroom2
ENSMUSG00000024404	1591.18	0.366003	0.000119371	Riok3
ENSMUSG00000031969	686.661	0.647106	0.000119371	Acad8
ENSMUSG00000000957	107.436	-1.40516	0.000119573	Mmp14
ENSMUSG00000040711	67.5248	-1.1768	0.000120601	Sh3pxd2b
ENSMUSG00000021322	18.5272	-1.91101	0.000120745	Aoah
ENSMUSG00000014030	40.9532	-4.02118	0.000120864	Pax5
ENSMUSG00000042594	161.59	-1.29144	0.000120864	Sh2b3
ENSMUSG00000068874	732.419	0.921573	0.000120914	Selenbp1
ENSMUSG00000038527	939.835	0.540759	0.000121189	C1rl
ENSMUSG00000056708	109.599	-1.59965	0.000122316	Ier5
ENSMUSG00000028524	96.0584	-1.00453	0.000122681	Sgip1
ENSMUSG00000024597	463.047	-0.857684	0.000122967	Slc12a2
ENSMUSG00000032446	10.9703	-3.51006	0.000123001	Eomes
ENSMUSG00000057098	66.5191	-2.60631	0.000123001	Ebf1
ENSMUSG00000009073	1192.54	0.512644	0.000124945	Nf2
ENSMUSG00000093861	722.723	-1.14989	0.000126518	Igkv1-110
ENSMUSG00000034833	19.5135	-3.80443	0.000127417	Tespa1
ENSMUSG00000015314	61.1142	-3.40159	0.000128254	Slamf6
ENSMUSG00000093930	917.787	0.711127	0.000128299	Hmgcs1
ENSMUSG00000034101	2169.63	0.418981	0.000128816	Ctnnd1
ENSMUSG00000022742	508.302	0.618188	0.000130524	Cpox
ENSMUSG00000030979	186.707	0.595792	0.000130843	Uros
ENSMUSG00000015937	429.542	-0.512138	0.000131198	Macroh2a1
ENSMUSG00000040253	122.697	-2.95735	0.000131202	Gbp7
ENSMUSG00000068739	1660.63	0.750456	0.000131718	Sars
ENSMUSG00000069892	239.853	-1.39686	0.000132162	9930111J21Rik2
ENSMUSG00000029272	15.0965	-1.96596	0.000132178	Sult1e1
ENSMUSG00000031389	102.679	-3.02802	0.000132178	Arhgap4
ENSMUSG00000031805	79.614	-2.61037	0.000132859	Jak3
ENSMUSG00000036169	8.46671	-6.31561	0.000132859	Sostdc1
ENSMUSG00000004558	95.2877	-2.06365	0.000133722	Ndrg2
ENSMUSG00000078430	5539.3	1.38393	0.000133722	Gm10936
ENSMUSG00000031446	929.85	0.458556	0.000133872	Cul4a
ENSMUSG00000032557	4168.44	0.529978	0.000134424	Uba5
ENSMUSG00000015143	1080.9	0.748967	0.000134611	Actn1
ENSMUSG00000035929	585.732	-2.58983	0.000134611	H2-Q4
ENSMUSG00000023961	140.099	-0.754274	0.000134827	Enpp4
ENSMUSG00000025935	5724.11	0.566591	0.000134827	Tram1
ENSMUSG00000031865	1413.64	0.507312	0.000134827	Dctn1
ENSMUSG00000032849	189.588	-1.29652	0.000134827	Abcc4
ENSMUSG00000046223	21.6526	-2.67248	0.000134827	Plaur
ENSMUSG00000075254	182.341	-1.13426	0.000134827	Heg1
ENSMUSG00000026358	18.7614	-4.16471	0.00013564	Rgs1
ENSMUSG00000030403	462.491	-0.910171	0.00013564	Vasp
ENSMUSG00000059552	158.561	-1.06036	0.000135815	Trp53
ENSMUSG00000028362	21.9507	-3.32673	0.000137134	Tnfsf8
ENSMUSG00000034330	313.425	-0.923521	0.000137199	Plcg2
ENSMUSG00000050335	227.772	-1.43193	0.000137199	Lgals3
ENSMUSG00000037134	276.23	0.500315	0.000137329	Prmt9
ENSMUSG00000020483	945.534	0.367917	0.000137359	Dynll2
ENSMUSG00000050708	6609.03	-0.500727	0.000137359	Ftl1
ENSMUSG00000020009	272.419	-0.962807	0.000137902	Ifngr1
ENSMUSG00000020143	187.14	-1.97172	0.000137902	Dock2
ENSMUSG00000027429	2589.93	0.516736	0.000137902	Sec23b
ENSMUSG00000026536	17.4791	-2.30222	0.000138844	Ifi211
ENSMUSG00000030107	153.377	-2.69445	0.000138844	Usp18
ENSMUSG00000049103	103.507	-2.32381	0.000138844	Ccr2
ENSMUSG00000062488	43.9183	-3.05464	0.000138844	Ifit3b
ENSMUSG00000015804	397.342	-0.603335	0.000140002	Med28
ENSMUSG00000098112	70.0003	-2.66505	0.000140271	Bin2
ENSMUSG00000019179	1267.61	0.299594	0.000141291	Mdh2
ENSMUSG00000087267	49.4554	1.60144	0.000141337	4933427J07Rik
ENSMUSG00000053541	102.154	-2.95441	0.000142977	Gm4759
ENSMUSG00000009292	23.534	-3.72608	0.000143337	Trpm2
ENSMUSG00000043932	9.8004	-3.49331	0.000143837	Klri2
ENSMUSG00000075033	35.8717	-3.27466	0.000145721	Nxpe3
ENSMUSG00000054675	44.4095	-1.5651	0.000147223	Tmem119
ENSMUSG00000022436	58.1112	-2.30502	0.000149363	Sh3bp1
ENSMUSG00000032553	1727.05	0.553768	0.000149652	Srprb
ENSMUSG00000018381	59.688	-2.59051	0.000151341	Abi3
ENSMUSG00000017561	101.257	-1.75526	0.00015184	Crlf3
ENSMUSG00000040952	2145.24	-0.485084	0.000153205	Rps19
ENSMUSG00000032314	896.403	0.449008	0.000153449	Etfa
ENSMUSG00000062007	10.6671	-6.54811	0.000153857	Hsh2d
ENSMUSG00000026786	73.0397	-1.93552	0.000154241	Apbb1ip
ENSMUSG00000036856	57.9808	-1.82719	0.000154284	Wnt4
ENSMUSG00000039007	97.6934	-1.08846	0.000154447	Cpq
ENSMUSG00000037254	193.166	0.750357	0.000154521	Itih2
ENSMUSG00000028833	327.745	0.6709	0.000155859	Ncdn
ENSMUSG00000073838	457.569	0.433014	0.000155859	Tufm
ENSMUSG00000029333	114.267	-1.09264	0.000156163	NA
ENSMUSG00000031993	670.578	0.54213	0.00015629	Snx19
ENSMUSG00000079298	28.4311	-2.36003	0.000156557	Klrb1b
ENSMUSG00000031304	201.393	-3.12372	0.000156685	Il2rg
ENSMUSG00000054598	932.868	0.611335	0.000157315	9130230L23Rik
ENSMUSG00000020828	86.1153	-1.11798	0.000159045	Pld2
ENSMUSG00000026773	91.2722	-2.06498	0.000160135	Pfkfb3
ENSMUSG00000009092	3148.94	0.860035	0.000160528	Derl3
ENSMUSG00000033033	29.2418	-2.34991	0.00016119	Calhm2
ENSMUSG00000021725	49.7313	-1.82017	0.000161832	Parp8
ENSMUSG00000034634	49.3739	-2.1436	0.000161832	Ly6d
ENSMUSG00000038384	620.339	0.469582	0.000163522	Setd1b
ENSMUSG00000073563	70.2571	-1.62824	0.000164903	Csnk1g3
ENSMUSG00000041219	40.0913	-1.37363	0.000167543	Arhgap11a
ENSMUSG00000015355	82.5618	-2.48211	0.000167614	Cd48
ENSMUSG00000031506	62.8076	-2.74908	0.000168184	Ptpn7
ENSMUSG00000029798	63.7911	-2.34907	0.000168373	Herc6
ENSMUSG00000007872	46.1063	-1.93064	0.000168827	Id3
ENSMUSG00000019969	897.939	0.38218	0.000168827	Psen1
ENSMUSG00000023795	334.011	0.773371	0.000170313	Pisd-ps2
ENSMUSG00000085666	900.351	0.650809	0.000171472	Gm9855
ENSMUSG00000020709	30.8479	-1.8784	0.000172036	Adap2
ENSMUSG00000034485	883.919	0.45744	0.000173257	Uaca
ENSMUSG00000075602	629.303	-2.44463	0.000174108	Ly6a
ENSMUSG00000027422	4957.14	0.436157	0.000174876	Rrbp1
ENSMUSG00000031673	12.4071	-2.71351	0.000175787	Cdh11
ENSMUSG00000022146	54.1468	-1.58144	0.000176103	Osmr
ENSMUSG00000034685	127.439	0.862128	0.000176103	Fam171a2
ENSMUSG00000039254	141.828	0.692811	0.000176395	Pomt1
ENSMUSG00000039697	30.2134	-1.8458	0.000176816	Ncoa7
ENSMUSG00000038648	1214.35	0.540139	0.000177725	Creb3l2
ENSMUSG00000026701	2076.16	0.492915	0.000178113	Prdx6
ENSMUSG00000000948	320.368	0.604557	0.000178748	Gm38393
ENSMUSG00000031728	30.7678	-1.49348	0.000179246	Zfp821
ENSMUSG00000001588	89.4673	-3.34185	0.000179629	Acap1
ENSMUSG00000029581	93.6163	-2.48218	0.000179702	Fscn1
ENSMUSG00000020848	1044	0.913444	0.000180419	Doc2b
ENSMUSG00000026535	52.3875	-2.74291	0.000180419	Ifi202b
ENSMUSG00000026080	25.8114	-4.05245	0.000180915	Chst10
ENSMUSG00000085623	141.25	0.915823	0.000181265	Gm16041
ENSMUSG00000022312	2694.06	-0.600131	0.000181609	Eif3h
ENSMUSG00000031838	636.033	-1.18199	0.000181758	Ifi30
ENSMUSG00000018427	62.74	-1.2187	0.000182967	Ypel2
ENSMUSG00000021091	271.9	-1.79621	0.000182967	Serpina3n
ENSMUSG00000085180	61.9046	1.48259	0.000183011	AI838599
ENSMUSG00000062127	81.3709	-1.05389	0.000183942	Cttnbp2nl
ENSMUSG00000024740	2394.69	0.413449	0.000184645	Ddb1
ENSMUSG00000033059	156.929	-1.03068	0.000184645	Pygb
ENSMUSG00000044827	67.4705	-2.179	0.000184645	Tlr1
ENSMUSG00000079362	251.281	-3.79955	0.000184645	Gm43302
ENSMUSG00000045211	219.254	0.67746	0.000185509	Nudt18
ENSMUSG00000071078	146.715	0.688535	0.000185543	Nr2c2ap
ENSMUSG00000021959	108.722	-1.24109	0.000185713	Lats2
ENSMUSG00000020689	33.5626	-2.50465	0.000187434	Itgb3
ENSMUSG00000031351	80.877	1.41887	0.000189025	Zfp185
ENSMUSG00000000290	194.436	-2.1171	0.00018923	Itgb2
ENSMUSG00000063524	351.358	-0.971694	0.000189521	Eno1
ENSMUSG00000030954	36.1303	-3.31303	0.000190364	Gp2
ENSMUSG00000046215	151.893	1.29731	0.000191489	Rprml
ENSMUSG00000037905	49.2697	-1.63641	0.000191577	Bri3bp
ENSMUSG00000032051	481.127	0.597863	0.000192051	Fdx1
ENSMUSG00000005547	6412.07	0.978524	0.000193142	Cyp2a5
ENSMUSG00000070034	174.631	-1.86486	0.000193429	Sp110
ENSMUSG00000040850	1874.93	0.461053	0.000193578	Psme4
ENSMUSG00000066829	276.836	0.572851	0.000193578	Zfp810
ENSMUSG00000033060	644.687	0.619113	0.000195188	Lmo7
ENSMUSG00000029560	203.645	-0.602753	0.000196268	Snx8
ENSMUSG00000038415	47.6089	-1.80524	0.000197045	Foxq1
ENSMUSG00000021589	125.817	0.904334	0.000199737	Rhobtb3
ENSMUSG00000048163	205.392	-2.03895	0.000199737	Selplg
ENSMUSG00000022895	466.371	0.60893	0.000199871	Ets2
ENSMUSG00000030471	80.6881	-0.987598	0.000201645	Zdhhc13
ENSMUSG00000054435	170.551	-3.609	0.000202067	Gimap4
ENSMUSG00000056724	205.013	-1.09407	0.000202067	Nbeal2
ENSMUSG00000032126	575.9	0.589715	0.000202547	Hmbs
ENSMUSG00000021895	405.764	-0.81911	0.000208334	Arhgef3
ENSMUSG00000057092	704.178	-1.37038	0.00020877	Fxyd3
ENSMUSG00000033767	166.186	-1.54072	0.000208938	Tmem131l
ENSMUSG00000027750	267.382	-1.48169	0.000209195	Postn
ENSMUSG00000040264	97.4135	-2.9109	0.000211044	Gbp2b
ENSMUSG00000095526	2296.26	-0.567489	0.000211784	Gm10243
ENSMUSG00000027940	299.728	-0.809129	0.000212079	Tpm3
ENSMUSG00000002741	1044.35	0.409941	0.000212358	Ykt6
ENSMUSG00000025044	28.6404	-2.34947	0.000212358	Msr1
ENSMUSG00000007950	38.3217	-2.19913	0.000214912	Abhd8
ENSMUSG00000026483	1869.6	0.802383	0.000214912	Fam129a
ENSMUSG00000028383	423.72	0.518267	0.000215165	Hsdl2
ENSMUSG00000040213	960.118	0.799905	0.000216955	Kyat3
ENSMUSG00000081051	318.2	-1.02603	0.000217244	Gm15427
ENSMUSG00000064037	162.779	0.691774	0.000217282	Gpn1
ENSMUSG00000001025	172.984	-1.21671	0.000217597	S100a6
ENSMUSG00000020629	1196.58	0.447316	0.000217905	Adi1
ENSMUSG00000026875	72.6923	-2.95638	0.00021839	Traf1
ENSMUSG00000010663	48.2176	-1.28152	0.00022197	Fads1
ENSMUSG00000005686	36.7031	-1.69504	0.000222422	Ampd3
ENSMUSG00000025324	18.7853	-2.41066	0.000222422	Atp10a
ENSMUSG00000054203	76.9876	-1.73588	0.000223462	Ifi205
ENSMUSG00000041202	95.3498	-2.75055	0.000223656	Pla2g2d
ENSMUSG00000017057	68.3118	-1.39671	0.000223978	Il13ra1
ENSMUSG00000094335	148.25	-1.54129	0.000223978	Igkv1-117
ENSMUSG00000052384	93.0639	-1.92385	0.00022486	Nrros
ENSMUSG00000058799	948.448	-0.505381	0.000225478	Nap1l1
ENSMUSG00000069053	186.412	0.933007	0.000225693	Uba1y
ENSMUSG00000030872	1510.15	0.340954	0.000226109	Gga2
ENSMUSG00000038020	54.6144	1.12969	0.000226413	Rapgefl1
ENSMUSG00000057440	253.564	0.558042	0.000226811	Mpp7
ENSMUSG00000042605	370.923	0.589808	0.000227402	Atxn2
ENSMUSG00000057132	182.335	0.907436	0.000229392	Rpgrip1
ENSMUSG00000028599	152.229	-2.20381	0.000230697	Tnfrsf1b
ENSMUSG00000060063	71.8512	-2.37156	0.000233027	Alox5ap
ENSMUSG00000073725	655.443	0.398575	0.000234124	Lmbrd1
ENSMUSG00000036206	1556.68	0.708341	0.000234274	Sh3bp4
ENSMUSG00000091747	92.5722	-1.30567	0.000234274	NA
ENSMUSG00000000791	15.3726	-2.32702	0.000235264	Il12rb1
ENSMUSG00000073968	183.325	0.700176	0.000235683	Trim68
ENSMUSG00000033021	1760.67	0.555028	0.000238479	Gmppa
ENSMUSG00000039126	20.1868	-1.98768	0.000238815	Prune2
ENSMUSG00000023274	141.517	-2.37627	0.00024247	Cd4
ENSMUSG00000003873	159.268	-0.704	0.000242755	Bax
ENSMUSG00000040345	65.9484	-2.22556	0.000249293	Arhgap9
ENSMUSG00000002602	334.271	-1.19806	0.000250779	Axl
ENSMUSG00000019977	1562.31	0.396035	0.000252227	Hbs1l
ENSMUSG00000040374	583.045	0.512157	0.000252227	Pex2
ENSMUSG00000034563	2774.56	0.493902	0.000253429	Ccpg1
ENSMUSG00000030124	33.9426	-3.47278	0.000254966	Lag3
ENSMUSG00000037411	23.9127	-2.13127	0.00025504	Serpine1
ENSMUSG00000040605	66.8277	-1.53385	0.00025504	Bace2
ENSMUSG00000030096	2681.58	0.588236	0.000256889	Slc6a6
ENSMUSG00000024621	290.289	-1.05592	0.000257234	Csf1r
ENSMUSG00000006010	800.257	0.478226	0.000257936	Odr4
ENSMUSG00000021094	1236.82	0.526114	0.000258253	Dhrs7
ENSMUSG00000034245	654.996	0.653354	0.000258704	Hdac11
ENSMUSG00000020846	164.763	-1.08311	0.00026047	Rflnb
ENSMUSG00000051043	904.333	0.617812	0.00026047	Gprc5c
ENSMUSG00000066704	59.535	1.54727	0.000260615	Cyp2b19
ENSMUSG00000023977	1284.59	0.709307	0.000260931	Ubr2
ENSMUSG00000018623	9.16163	-3.58329	0.00026143	Mmp7
ENSMUSG00000030800	1577.31	0.432677	0.00026143	Prss8
ENSMUSG00000038179	28.6068	-2.04235	0.00026143	Slamf7
ENSMUSG00000001924	2669.82	0.494805	0.0002616	Uba1
ENSMUSG00000028796	405.614	-0.737667	0.0002616	Phc2
ENSMUSG00000025934	1845.8	-0.907252	0.000261716	Gsta3
ENSMUSG00000037058	685.901	-0.533459	0.000262701	Paip2
ENSMUSG00000052397	409.311	-1.49692	0.000262701	Ezr
ENSMUSG00000024795	14.904	-2.65602	0.000263438	Kif20b
ENSMUSG00000024851	91.388	-1.62735	0.000263438	Pitpnm1
ENSMUSG00000061833	670.298	-0.656881	0.000263438	Gm6311
ENSMUSG00000039844	656.512	-0.46083	0.000263635	Rapgef1
ENSMUSG00000024678	31.7734	-2.45939	0.00026582	Ms4a4d
ENSMUSG00000030469	148.137	0.876849	0.00026582	Zfp719
ENSMUSG00000089715	67.4311	-0.932867	0.000269001	Cbx6
ENSMUSG00000039782	187.132	0.815045	0.000269282	Cpeb2
ENSMUSG00000028811	557.71	0.704895	0.000269596	Yars
ENSMUSG00000000682	363.478	-2.79516	0.000272403	Cd52
ENSMUSG00000021824	1241.2	0.607267	0.000272403	Ap3m1
ENSMUSG00000079659	56.4012	-1.19138	0.000272403	Tmem243
ENSMUSG00000037860	31.2997	-2.35465	0.000272611	Aim2
ENSMUSG00000045165	72.4226	-2.67362	0.000272611	AI467606
ENSMUSG00000037679	35.5882	-1.9143	0.000273941	Inf2
ENSMUSG00000070427	80.1575	-2.49014	0.000273941	Il18bp
ENSMUSG00000076431	33.2404	-1.84458	0.000276321	Sox4
ENSMUSG00000034610	101.122	-1.68091	0.000276467	Tut4
ENSMUSG00000026353	3020.07	0.356515	0.000277552	Ubxn4
ENSMUSG00000026475	32.3415	-3.10715	0.000277883	Rgs16
ENSMUSG00000026610	324.735	0.926998	0.000277883	Esrrg
ENSMUSG00000030744	11243	-0.773308	0.000280309	Rps3
ENSMUSG00000045827	141.362	-1.63299	0.000280408	Serpinb9
ENSMUSG00000059248	190.181	-1.21439	0.000280725	Septin9
ENSMUSG00000047045	197.639	-0.851897	0.000280836	Tmem164
ENSMUSG00000040276	19.2379	-3.84124	0.000281327	Pacsin1
ENSMUSG00000025130	45204.8	0.597634	0.00028216	P4hb
ENSMUSG00000024338	540.298	-3.15343	0.000282341	Psmb8
ENSMUSG00000027742	1142.59	0.532119	0.000282341	Cog6
ENSMUSG00000035629	223.048	-0.534663	0.000282341	Rubcn
ENSMUSG00000052248	14.4135	-2.60538	0.000283585	Zeb2os
ENSMUSG00000024401	20.6575	-2.13253	0.000283803	Tnf
ENSMUSG00000061232	2649.67	-2.89642	0.000283803	H2-K1
ENSMUSG00000058546	4443.3	-0.450583	0.000286126	Rpl23a
ENSMUSG00000020817	276.9	-0.530747	0.000287165	Rabep1
ENSMUSG00000043263	30.9506	-3.77905	0.000291878	Ifi209
ENSMUSG00000032750	8.59191	-2.88886	0.000295393	Gab3
ENSMUSG00000060550	470.027	-4.25127	0.000295393	H2-Q7
ENSMUSG00000049624	1339.63	0.626666	0.000298659	Slc17a5
ENSMUSG00000020372	9697.52	-0.641743	0.000299381	Rack1
ENSMUSG00000094194	85.6985	2.32057	0.000299817	Ighv5-16
ENSMUSG00000026857	175.99	0.567998	0.000300988	Ntmt1
ENSMUSG00000028854	175.051	-0.993372	0.000301209	Slc9a1
ENSMUSG00000033016	217.892	-1.00998	0.000301585	Nfatc1
ENSMUSG00000026826	203.911	1.28325	0.000302082	Nr4a2
ENSMUSG00000042747	1571.34	0.458669	0.000302941	Krtcap2
ENSMUSG00000036825	371.637	0.495955	0.000303355	Ssx2ip
ENSMUSG00000021886	27.7876	-2.55011	0.000304926	Gpr65
ENSMUSG00000060548	33.517	-1.73589	0.000306033	Tnfrsf19
ENSMUSG00000021811	158.432	-0.698298	0.00030767	Dnajc9
ENSMUSG00000029723	590.447	-0.481491	0.000312065	Tsc22d4
ENSMUSG00000058126	729.539	-0.718106	0.00031253	Tpm3-rs7
ENSMUSG00000032306	680.71	0.659687	0.000312874	Mpi
ENSMUSG00000047880	103.077	-4.53441	0.000313518	Cxcr5
ENSMUSG00000024066	209.189	-1.10097	0.000316357	Xdh
ENSMUSG00000038481	294.255	-0.764941	0.00031888	Cdk19
ENSMUSG00000051579	336.921	0.92461	0.000319769	Tceal8
ENSMUSG00000026858	342.337	0.896176	0.000319795	Miga2
ENSMUSG00000034247	229.489	-0.608708	0.000321053	Plekhm1
ENSMUSG00000022503	174.135	-0.866582	0.000321567	Nubp1
ENSMUSG00000024858	714.26	-1.09066	0.000321567	Grk2
ENSMUSG00000029096	104.298	-0.911435	0.000321567	Htra3
ENSMUSG00000050014	7.11795	-5.10359	0.000321567	Apol10b
ENSMUSG00000014606	1064.25	0.396353	0.000322026	Slc25a11
ENSMUSG00000018965	408.503	-0.701235	0.000322862	Ywhah
ENSMUSG00000036437	19.4306	-2.08914	0.000322862	Npy1r
ENSMUSG00000040564	27.5492	-2.30558	0.000324749	Apoc1
ENSMUSG00000040669	695.125	0.542837	0.000324749	Phc1
ENSMUSG00000060380	144.177	0.753541	0.000325455	C030014I23Rik
ENSMUSG00000015668	291.33	0.432289	0.000326473	Pdzd11
ENSMUSG00000021253	85.4141	-0.874603	0.000326473	Tgfb3
ENSMUSG00000026430	111.794	-1.45427	0.000326473	Rassf5
ENSMUSG00000037295	140.643	-0.851344	0.000326473	Ldlrap1
ENSMUSG00000030123	207.592	-0.95299	0.000326831	Plxnd1
ENSMUSG00000032011	102.453	-2.21345	0.00032972	Thy1
ENSMUSG00000033499	894.364	0.391782	0.000329829	Larp4b
ENSMUSG00000020589	42.6059	-2.06909	0.000330461	Fam49a
ENSMUSG00000027562	25.5585	-2.66375	0.000330532	Car2
ENSMUSG00000035202	131720	0.772895	0.000331089	Lars2
ENSMUSG00000003348	244.541	-0.98166	0.000334096	Mob3a
ENSMUSG00000025352	19.7168	-3.36559	0.000338278	Gdf11
ENSMUSG00000059824	939.901	2.49134	0.000343251	Dbp
ENSMUSG00000002108	46.5585	-2.38083	0.00034679	Nr1h3
ENSMUSG00000026409	582.692	0.4831	0.000353153	Pfkfb2
ENSMUSG00000061410	315.397	0.709282	0.000355465	Zcchc14
ENSMUSG00000030802	3328.96	0.597673	0.000356586	Bckdk
ENSMUSG00000020182	158.475	2.60281	0.000356728	Ddc
ENSMUSG00000059040	257.413	-1.05649	0.000359264	Eno1b
ENSMUSG00000095649	21.7425	-3.30526	0.000361308	Gm8979
ENSMUSG00000025027	930.304	0.386339	0.000363268	Xpnpep1
ENSMUSG00000042406	3889.48	0.373099	0.000363363	Atf4
ENSMUSG00000040396	638.872	0.509503	0.000364498	Abhd13
ENSMUSG00000028459	152.044	-3.33069	0.00036541	Cd72
ENSMUSG00000031090	125.971	0.703504	0.00036541	Nadsyn1
ENSMUSG00000039231	37.5422	-1.37535	0.00036541	Suv39h1
ENSMUSG00000062833	2018.33	1.99521	0.00036541	Sval3
ENSMUSG00000000782	94.0347	-3.03429	0.000365612	Tcf7
ENSMUSG00000025888	52.2989	-2.12136	0.000365612	Casp1
ENSMUSG00000010095	4279.63	0.75877	0.000365622	Slc3a2
ENSMUSG00000021385	284.209	0.512408	0.000365622	Ippk
ENSMUSG00000033124	330.452	0.516057	0.000365622	Atg9a
ENSMUSG00000039682	804.872	-0.931387	0.000365622	Lap3
ENSMUSG00000056973	1333.19	-1.16594	0.000365622	Ces1d
ENSMUSG00000032661	28.3397	-3.71619	0.000365674	Oas3
ENSMUSG00000039981	109.316	-1.10708	0.000365674	Zc3h12d
ENSMUSG00000075232	1661.3	0.42641	0.000365709	Amd1
ENSMUSG00000068105	77.4151	-4.41095	0.000365887	Tnfrsf13c
ENSMUSG00000033335	1061.29	0.33967	0.00036639	Dnm2
ENSMUSG00000054342	124.527	-1.75246	0.000367165	Kcnn4
ENSMUSG00000024537	240.998	0.518787	0.000369861	Psmg2
ENSMUSG00000053897	29.7618	-1.63464	0.000369861	Slc39a8
ENSMUSG00000031508	75.5758	-1.03773	0.000369957	Ankrd10
ENSMUSG00000031078	1777.94	0.441726	0.000370012	Cttn
ENSMUSG00000028381	90.8905	-1.272	0.000370716	Ugcg
ENSMUSG00000042015	359.497	0.474528	0.000372902	Wdr41
ENSMUSG00000046688	68.5576	-1.44662	0.000373606	Tifa
ENSMUSG00000000244	55.878	-2.75865	0.000374262	Tspan32
ENSMUSG00000044786	319.498	-0.899288	0.000376794	Zfp36
ENSMUSG00000091383	1842.94	0.538376	0.000377271	Hist1h2al
ENSMUSG00000022043	70.3789	-1.70471	0.000377427	Trim35
ENSMUSG00000028577	615.527	0.366981	0.000377445	Plaa
ENSMUSG00000087141	255.278	0.869731	0.000378107	Plcxd2
ENSMUSG00000057606	10.2668	-4.26525	0.000378488	Colq
ENSMUSG00000026356	654.79	0.447563	0.00037895	Dars
ENSMUSG00000075702	457.595	-0.648188	0.000379029	Selenom
ENSMUSG00000004446	40.0782	-2.02079	0.000379826	Bid
ENSMUSG00000026581	151.898	-4.10978	0.000381984	Sell
ENSMUSG00000037944	57.2535	-3.04983	0.000385638	Ccr7
ENSMUSG00000014361	166.289	0.656618	0.000385729	Mertk
ENSMUSG00000073131	221.868	0.549291	0.000387626	Vma21
ENSMUSG00000022075	104.938	-1.22149	0.000388735	Rhobtb2
ENSMUSG00000074671	14.7984	-2.70955	0.00038953	Tspyl3
ENSMUSG00000036103	77.3751	-1.05833	0.000391436	Colec12
ENSMUSG00000027514	130.435	-3.37314	0.000391867	Zbp1
ENSMUSG00000036904	84.578	0.795327	0.000392382	Fzd8
ENSMUSG00000035004	50.6208	-1.88802	0.000393439	Igsf6
ENSMUSG00000003500	1346.16	0.59405	0.000394193	Impdh1
ENSMUSG00000068566	191.295	-0.856907	0.000394386	Myadm
ENSMUSG00000039691	8.10571	-4.70159	0.000395189	Tspan10
ENSMUSG00000073700	1035.37	0.771518	0.000395189	Klhl21
ENSMUSG00000031885	147.305	-0.765239	0.000399745	Cbfb
ENSMUSG00000030329	65.7944	-1.96735	0.000400133	Pianp
ENSMUSG00000060216	122.735	-1.66563	0.000401892	Arrb2
ENSMUSG00000030417	205.899	-0.713009	0.000403267	Pdcd5
ENSMUSG00000042842	51.0091	-1.73936	0.000403734	Serpinb6b
ENSMUSG00000006050	368.813	0.443322	0.000407848	Sra1
ENSMUSG00000028480	52.9398	-2.60123	0.00040829	Glipr2
ENSMUSG00000025736	1195.5	0.49175	0.000409293	Jmjd8
ENSMUSG00000019254	329.655	-0.603198	0.000409928	Ppp1r12c
ENSMUSG00000034255	132.14	-1.35229	0.000409928	Arhgap27
ENSMUSG00000005465	36.9699	-2.75047	0.000409932	Il27ra
ENSMUSG00000044583	29.7903	-2.17203	0.000409932	Tlr7
ENSMUSG00000093809	16.2396	-3.26029	0.000410272	NA
ENSMUSG00000021939	2295.46	-0.859498	0.00041119	Ctsb
ENSMUSG00000087107	54.3274	-1.80435	0.0004115	AI662270
ENSMUSG00000029580	4326.08	-1.15268	0.000411952	Actb
ENSMUSG00000029198	978.876	0.464006	0.000413263	Grpel1
ENSMUSG00000029992	2582.89	0.557498	0.000417519	Gfpt1
ENSMUSG00000048546	240.759	-0.64215	0.000417971	Tob2
ENSMUSG00000022131	431.021	0.67165	0.000418561	Gpr180
ENSMUSG00000020453	26.1239	-2.05081	0.000420774	Patz1
ENSMUSG00000061119	65.7053	-1.44463	0.000421471	Prcp
ENSMUSG00000002475	143.863	0.989647	0.000424241	Abhd3
ENSMUSG00000024867	339.069	0.650832	0.000424825	Pip5k1b
ENSMUSG00000040663	24.8539	-3.69664	0.000424825	Clcf1
ENSMUSG00000027544	66.0694	-1.69935	0.000428717	Nfatc2
ENSMUSG00000041538	142.164	-4.53592	0.000429651	H2-Ob
ENSMUSG00000046861	700.388	0.413473	0.000429651	Hectd3
ENSMUSG00000022024	259.4	-0.558479	0.000431484	Sugt1
ENSMUSG00000038708	2429.59	0.349644	0.000432241	Golga4
ENSMUSG00000046798	539.151	0.549519	0.000436453	Cldn12
ENSMUSG00000052593	199.021	-0.962121	0.000437103	Adam17
ENSMUSG00000027002	1889.03	0.422124	0.000437831	Nckap1
ENSMUSG00000001082	454.472	0.527245	0.00044229	Mfsd10
ENSMUSG00000097383	98.3202	1.22646	0.000446425	1500026H17Rik
ENSMUSG00000034947	66.7732	-1.92938	0.000454105	Tmem106a
ENSMUSG00000030847	478.7	0.806197	0.000457168	Bag3
ENSMUSG00000039395	13.7907	-2.90169	0.000457168	Mreg
ENSMUSG00000000031	32.7943	-3.14729	0.000458536	H19
ENSMUSG00000000903	17.1066	-2.65967	0.000460315	Vpreb3
ENSMUSG00000039747	49.8371	-2.42094	0.000462269	Orai2
ENSMUSG00000024608	19062.3	-1.03684	0.000462308	Rps14
ENSMUSG00000006699	1501.42	-0.369686	0.00046259	Cdc42
ENSMUSG00000031299	2298.76	0.452079	0.000463277	Pdha1
ENSMUSG00000028337	9199.3	1.1552	0.000465903	Coro2a
ENSMUSG00000073982	223.933	-0.950368	0.000466045	Rhog
ENSMUSG00000032322	33.1171	-2.39991	0.000466247	Pstpip1
ENSMUSG00000037257	890.287	0.537261	0.000467126	Aagab
ENSMUSG00000026074	237.433	-0.827096	0.000468499	Map4k4
ENSMUSG00000000296	832.58	0.5428	0.000469245	Tpd52l1
ENSMUSG00000027718	5.61534	-6.62862	0.000469245	Il21
ENSMUSG00000031362	90.2475	1.20905	0.000469245	Xlr4c
ENSMUSG00000020256	431.294	1.42583	0.000472228	Aldh1l2
ENSMUSG00000030156	25.6049	-2.73787	0.000475524	Cd69
ENSMUSG00000030559	75.2579	0.850405	0.000475524	Rab38
ENSMUSG00000020668	31.6984	-1.57751	0.000477224	Kif3c
ENSMUSG00000068732	965.232	0.498665	0.000480015	Tmem167b
ENSMUSG00000036599	50.4609	-1.43823	0.000482702	Chst12
ENSMUSG00000045948	439.271	0.488991	0.000484348	Mrps12
ENSMUSG00000030738	2178.78	0.636172	0.000485636	Eif3c
ENSMUSG00000046879	624.959	-2.80114	0.000485636	Irgm1
ENSMUSG00000079018	129.028	-1.33189	0.000486405	Ly6c1
ENSMUSG00000031438	637.513	0.553734	0.000486618	Rnf128
ENSMUSG00000022661	70.8127	-1.88811	0.000488439	Cd200
ENSMUSG00000024353	161.891	-1.22619	0.000491903	Mzb1
ENSMUSG00000025732	146.854	0.780908	0.000491903	Mcrip2
ENSMUSG00000019370	752.241	-0.518316	0.000493077	Calm3
ENSMUSG00000047945	186.677	-1.64843	0.000493077	Marcksl1
ENSMUSG00000059013	90.3961	-1.23691	0.000493077	Sh2d3c
ENSMUSG00000090215	20.1283	-3.47716	0.000494528	Trim34b
ENSMUSG00000002020	31.0121	-2.79228	0.000494961	Ltbp2
ENSMUSG00000019102	15.4251	-2.07245	0.000495869	Aldh3a1
ENSMUSG00000044199	35.7463	-3.03757	0.000496958	S1pr4
ENSMUSG00000019929	1168.9	-0.786491	0.000498312	Dcn
ENSMUSG00000022553	366.162	-0.710339	0.000498312	Maf1
ENSMUSG00000032593	147.425	0.830793	0.000499354	Amigo3
ENSMUSG00000002983	221.636	-1.17225	0.000500092	Relb
ENSMUSG00000035469	571.173	0.384974	0.000502568	Rcbtb1
ENSMUSG00000036246	141.882	-1.56725	0.000504314	Gmip
ENSMUSG00000001552	1958	0.617155	0.000506465	Jup
ENSMUSG00000003166	1294.4	0.444218	0.000508547	Dgcr2
ENSMUSG00000055435	141.718	-0.93849	0.000508752	Maf
ENSMUSG00000031639	75.3126	-1.27225	0.000509378	Tlr3
ENSMUSG00000002228	54.5589	1.09795	0.000510895	Ppm1j
ENSMUSG00000024737	35.3598	-2.18854	0.000510895	Slc15a3
ENSMUSG00000034471	384.108	0.6804	0.000510895	Caskin2
ENSMUSG00000035852	11.5451	-2.46191	0.000510895	Misp
ENSMUSG00000043067	54.4571	-1.54082	0.000510895	Dpy19l1
ENSMUSG00000075705	1470.15	0.537915	0.000510895	Msrb1
ENSMUSG00000005087	133.761	-1.80451	0.000513003	Cd44
ENSMUSG00000026245	590.172	0.567591	0.000515313	Farsb
ENSMUSG00000044224	421.451	0.4898	0.000516887	Dnajc21
ENSMUSG00000026104	1533.39	-3.03133	0.000518908	Stat1
ENSMUSG00000028098	588.943	0.391347	0.000522457	Rnf115
ENSMUSG00000073045	29930.5	1.19985	0.000529384	Gm5570
ENSMUSG00000028982	227.217	0.717214	0.000529741	Slc25a33
ENSMUSG00000027947	46.3364	-1.63733	0.000533099	Il6ra
ENSMUSG00000037922	105.641	-4.33375	0.000533099	Bank1
ENSMUSG00000026617	415.662	0.584847	0.000533597	Bpnt1
ENSMUSG00000073600	130.173	0.686096	0.00053553	Prob1
ENSMUSG00000022971	167.363	-0.988697	0.000536107	Ifnar2
ENSMUSG00000079845	69.6141	1.16649	0.000537473	Xlr4a
ENSMUSG00000066861	29.212	-2.56596	0.000538232	Oas1g
ENSMUSG00000026626	346.867	-0.587139	0.000539043	Ppp2r5a
ENSMUSG00000023011	1605.12	0.754034	0.000539145	Faim2
ENSMUSG00000024014	63.4609	-1.38993	0.00053926	Pim1
ENSMUSG00000028413	150.783	-1.37281	0.00053926	B4galt1
ENSMUSG00000041577	117.134	-0.88804	0.00053926	Prelp
ENSMUSG00000024521	15.6883	-2.80318	0.000539691	Pmaip1
ENSMUSG00000030966	114.769	-1.47531	0.000540023	Trim21
ENSMUSG00000036943	108.661	-1.46134	0.000543493	Rab8b
ENSMUSG00000053559	46.1758	-1.33357	0.000544924	Smagp
ENSMUSG00000019505	24582	0.4985	0.000545255	Ubb
ENSMUSG00000028743	211.1	0.555842	0.000545255	Akr7a5
ENSMUSG00000046006	8.96742	-5.15291	0.000545255	Gapt
ENSMUSG00000027636	12.6744	-3.32917	0.000545865	Sla2
ENSMUSG00000070880	12.2748	-4.37803	0.000546264	Gad1
ENSMUSG00000023349	27.9328	-1.46227	0.000550236	Clec4n
ENSMUSG00000057036	4559.16	-0.431491	0.000550236	Gm7536
ENSMUSG00000073678	31.9296	-1.85473	0.000550236	Pgap1
ENSMUSG00000028024	278.512	-0.675344	0.000556987	Enpep
ENSMUSG00000026797	758.298	0.674655	0.000558066	Stxbp1
ENSMUSG00000056069	57.9974	-2.044	0.000560645	Otulinl
ENSMUSG00000084824	108.893	0.820242	0.000563151	Gm16344
ENSMUSG00000031534	236.046	0.51749	0.000565626	Smim19
ENSMUSG00000068220	267.391	-1.24159	0.000565626	Lgals1
ENSMUSG00000004791	769.881	1.45956	0.0005704	Pgf
ENSMUSG00000028693	135.333	-0.677853	0.00057259	Nasp
ENSMUSG00000076613	703.92	-1.62164	0.000573167	Ighg2b
ENSMUSG00000024583	980.868	0.479452	0.000574749	Txnl1
ENSMUSG00000029401	96.3974	-0.947363	0.000575262	Rilpl2
ENSMUSG00000035673	298.739	-0.839218	0.000576184	Sbno2
ENSMUSG00000052146	4017.6	-0.476467	0.000577186	Rps10
ENSMUSG00000059422	418.335	0.718365	0.000577649	Gm8116
ENSMUSG00000029777	1292.33	0.767384	0.000578633	Gars
ENSMUSG00000059412	28.106	-1.53642	0.000579496	Fxyd2
ENSMUSG00000094856	121.76	1.18019	0.000580932	Gm21962
ENSMUSG00000000552	90.4463	-1.29625	0.000581387	Zfp385a
ENSMUSG00000014905	1463.52	0.708957	0.000581387	Dnajb9
ENSMUSG00000036986	231.131	-1.86132	0.000581387	Pml
ENSMUSG00000085334	17.7157	-2.30758	0.000581387	Gm12940
ENSMUSG00000034317	21.4773	-2.94569	0.000583791	Trim59
ENSMUSG00000039959	53.8434	-1.21275	0.000583791	Hip1
ENSMUSG00000051359	84.8294	-1.84398	0.000583791	Ncald
ENSMUSG00000027995	57.269	-1.67657	0.000585171	Tlr2
ENSMUSG00000081344	1075.28	-0.611599	0.000586571	Gm14303
ENSMUSG00000072680	190.924	0.98697	0.000586831	Tmem254c
ENSMUSG00000004500	326.22	0.735216	0.000587286	Zfp324
ENSMUSG00000027555	16.4555	-2.24905	0.000587849	Car13
ENSMUSG00000028096	487.813	0.550367	0.000587849	Gpr89
ENSMUSG00000028965	15.8779	-2.61768	0.000587849	Tnfrsf9
ENSMUSG00000074785	82.0938	-2.25369	0.000587849	Plxnc1
ENSMUSG00000051853	1120.71	0.309565	0.000587875	Arf3
ENSMUSG00000027709	444.356	0.543585	0.000592074	Mccc1
ENSMUSG00000006818	1019	0.422362	0.000600395	Sod2
ENSMUSG00000028932	1438.95	0.347747	0.000600395	Psmc2
ENSMUSG00000053931	2834.45	0.41713	0.00060052	Cnn3
ENSMUSG00000031933	30.9047	-3.81832	0.000600703	Izumo1r
ENSMUSG00000018507	63.433	-1.9487	0.000603621	Trpv2
ENSMUSG00000038390	16.4169	-2.30467	0.000604697	Gpr162
ENSMUSG00000002897	160.173	-1.01429	0.000614424	Il17ra
ENSMUSG00000025950	581.505	0.532036	0.000614424	Idh1
ENSMUSG00000039041	890.993	0.337387	0.000614858	Adrm1
ENSMUSG00000023249	57.2238	-2.02738	0.000616896	Parp3
ENSMUSG00000034959	16.8421	-3.07551	0.000617264	Rubcnl
ENSMUSG00000062115	158.012	-0.895826	0.000622264	Rai1
ENSMUSG00000071713	114.33	-1.75803	0.000622264	Csf2rb
ENSMUSG00000004460	2556.66	0.555598	0.000623269	Dnajb11
ENSMUSG00000043505	17.2886	-3.45269	0.00062389	Gimap5
ENSMUSG00000013846	107.346	-1.93504	0.000625431	St3gal1
ENSMUSG00000048120	146.268	-1.61739	0.000625431	Entpd1
ENSMUSG00000097431	53.3038	1.55077	0.000625431	Gm26782
ENSMUSG00000032068	8105.95	0.358126	0.000627768	Plet1
ENSMUSG00000086812	24379.7	0.962013	0.000627768	Gm8978
ENSMUSG00000020368	2678.22	0.434942	0.000629765	Canx
ENSMUSG00000049313	560.22	-1.51445	0.000629765	Sorl1
ENSMUSG00000026248	209.527	0.530541	0.000635075	Mrpl44
ENSMUSG00000040714	51.2735	-1.33624	0.000636014	Klc3
ENSMUSG00000032093	53.2391	-2.8932	0.000638341	Cd3e
ENSMUSG00000035495	240.781	0.659742	0.000644469	Tstd2
ENSMUSG00000032420	124.792	-1.33483	0.000656174	Nt5e
ENSMUSG00000024181	410.945	0.472468	0.000657451	Mrpl28
ENSMUSG00000001151	157.852	-0.626218	0.000658059	Pcnt
ENSMUSG00000038543	26.8673	-1.77855	0.000658059	BC028528
ENSMUSG00000020435	58.0461	1.06545	0.000668066	Osbp2
ENSMUSG00000029635	569.991	0.410729	0.00067493	Cdk8
ENSMUSG00000075514	155.908	0.700637	0.000675065	Gm13375
ENSMUSG00000032038	30.5472	-1.42932	0.00067654	St3gal4
ENSMUSG00000033669	56.2088	-1.13587	0.000680854	Zfp7
ENSMUSG00000096942	404.305	-0.644111	0.000680854	Rps19-ps6
ENSMUSG00000029915	19.1676	-2.02626	0.000686698	Clec5a
ENSMUSG00000041954	30.8672	-2.72302	0.000686698	Tnfrsf18
ENSMUSG00000024818	27.0837	-2.58294	0.000688931	Slc25a45
ENSMUSG00000032046	615.391	0.38721	0.000689426	Abhd12
ENSMUSG00000034127	9.30782	-2.59846	0.000689426	Tspan8
ENSMUSG00000015316	11.0215	-4.01381	0.000690205	Slamf1
ENSMUSG00000020798	15.4156	-2.26546	0.000691184	Spns3
ENSMUSG00000041096	46.8094	-1.9203	0.000691184	Tspyl2
ENSMUSG00000057596	19.9461	-2.85451	0.000691209	Trim30d
ENSMUSG00000037868	10.3871	-3.27846	0.000691792	Egr2
ENSMUSG00000005540	133.845	-4.66067	0.000694714	Fcer2a
ENSMUSG00000022965	265.665	-1.0453	0.000694714	Ifngr2
ENSMUSG00000034663	98.8059	-1.29064	0.000694714	Bmp2k
ENSMUSG00000033192	45.8885	-1.60642	0.000695677	Lpcat2
ENSMUSG00000062939	47.5711	-3.42181	0.00069721	Stat4
ENSMUSG00000024587	2504.67	0.466015	0.000699718	Nars
ENSMUSG00000006299	1815.55	0.397485	0.000701596	Aamp
ENSMUSG00000031880	13.953	-3.10102	0.000704103	Rrad
ENSMUSG00000040339	57.3314	-0.943212	0.000707428	Fam102b
ENSMUSG00000050640	10.8498	-2.94125	0.000708054	Tmem150c
ENSMUSG00000022698	696.069	0.368576	0.000708292	Naa50
ENSMUSG00000044037	19.6642	-2.00563	0.000713404	Als2cl
ENSMUSG00000028874	60.236	-2.27849	0.00071464	Fgr
ENSMUSG00000033006	136.571	-1.34661	0.00071464	Sox10
ENSMUSG00000036256	236.81	-1.07604	0.00071464	Igfbp7
ENSMUSG00000026880	50.5791	-1.29033	0.000714781	Stom
ENSMUSG00000003617	213.465	-1.35717	0.000721378	Cp
ENSMUSG00000005470	14.5563	-2.41499	0.000721378	Asf1b
ENSMUSG00000010517	824.683	0.653567	0.000721378	Faf1
ENSMUSG00000024613	208.169	-0.686022	0.000721378	Tcof1
ENSMUSG00000033793	695.62	0.396887	0.000721378	Atp6v1h
ENSMUSG00000079435	1597.76	-0.561036	0.000721378	Rpl36a
ENSMUSG00000082286	14.7107	-3.13198	0.000721378	Pisd-ps1
ENSMUSG00000017692	13.0274	-2.18161	0.000722387	Rhbdl3
ENSMUSG00000032601	817.405	0.314417	0.000722387	Prkar2a
ENSMUSG00000029730	88.1244	-1.26089	0.000729023	Mcm7
ENSMUSG00000069769	770.204	0.405175	0.000729023	Msi2
ENSMUSG00000018927	146.761	-1.6401	0.000732306	Ccl6
ENSMUSG00000028538	18.722	-1.84112	0.000739399	St3gal3
ENSMUSG00000049422	582.394	0.43455	0.000739759	Chchd10
ENSMUSG00000022389	1886.98	0.949886	0.000741679	Tef
ENSMUSG00000068246	147.01	-4.04027	0.000742267	Apol9b
ENSMUSG00000092517	12.5	-4.86446	0.000743001	Art2a
ENSMUSG00000038421	92.3143	-4.69979	0.000743518	Fcrla
ENSMUSG00000027706	2076.98	0.356106	0.000747812	Sec62
ENSMUSG00000063439	21.4492	-1.81541	0.000748801	B9d2
ENSMUSG00000022463	481.565	-0.514166	0.000751561	Srebf2
ENSMUSG00000026664	5099.77	1.15712	0.000751673	Phyh
ENSMUSG00000055413	36.4932	-3.57482	0.000752427	H2-Q5
ENSMUSG00000008540	100.793	-1.05916	0.000752667	Mgst1
ENSMUSG00000042404	74.3819	-1.97221	0.000752806	Dennd4b
ENSMUSG00000043587	323.95	0.635461	0.000752854	Pxylp1
ENSMUSG00000043832	42.4096	-2.02015	0.000753538	Clec4a3
ENSMUSG00000020402	1191.12	0.355211	0.000754233	Vdac1
ENSMUSG00000047409	291.392	0.557069	0.000755616	Ctdspl
ENSMUSG00000062866	71.2015	-1.00837	0.000759154	Phactr2
ENSMUSG00000015597	161.085	-1.83641	0.00076048	Zfp318
ENSMUSG00000039853	66.5039	-1.6064	0.000761329	Trim14
ENSMUSG00000036817	1018.53	0.354432	0.000763712	Sun1
ENSMUSG00000039568	570.376	0.32067	0.000764516	Ubald1
ENSMUSG00000042129	117.775	-1.58202	0.00076628	Rassf4
ENSMUSG00000028460	15.1598	-2.83662	0.000769361	Sit1
ENSMUSG00000037012	318.384	-0.663862	0.000782896	Hk1
ENSMUSG00000023132	10.5069	-3.65108	0.000785507	Gzma
ENSMUSG00000037979	21.97	-1.61562	0.000785507	Ccdc92
ENSMUSG00000002845	675.486	0.725933	0.000790702	Tmem39a
ENSMUSG00000050931	412.069	1.03509	0.000794752	Sgms2
ENSMUSG00000064128	35.2322	-1.26667	0.000795379	Cenpj
ENSMUSG00000025151	679.919	0.516612	0.000797893	Maged1
ENSMUSG00000042275	349.224	0.687979	0.000801331	Pelo
ENSMUSG00000056145	16.0163	-3.00521	0.000805428	AI504432
ENSMUSG00000003153	21.5204	-3.153	0.000808528	Slc2a3
ENSMUSG00000032456	145.163	0.870655	0.000808528	Nmnat3
ENSMUSG00000032803	1358.39	0.378164	0.000814368	Cdv3
ENSMUSG00000038812	163.007	0.657244	0.000820005	Trmt112
ENSMUSG00000003575	245.268	0.789183	0.000822072	Crtc1
ENSMUSG00000025915	945.688	1.03041	0.000822072	Sgk3
ENSMUSG00000037940	34.7702	-3.20799	0.000822072	Inpp4b
ENSMUSG00000043683	1158.91	0.546392	0.000828014	Fem1a
ENSMUSG00000037419	61.3098	-1.14668	0.000833077	Endod1
ENSMUSG00000095028	9.10867	-3.69131	0.00084145	Sirpb1b
ENSMUSG00000025968	652.44	0.383242	0.000841902	Ndufs1
ENSMUSG00000037119	944.422	0.341722	0.000843009	Fam91a1
ENSMUSG00000046572	99.026	1.10866	0.000843009	Zfp518b
ENSMUSG00000000420	297.183	-0.870012	0.000843374	Galnt1
ENSMUSG00000039967	248.017	-0.493411	0.000851848	Zfp292
ENSMUSG00000036362	20.9873	-2.64635	0.000856202	P2ry13
ENSMUSG00000037434	157.555	0.681379	0.00086188	Slc30a1
ENSMUSG00000006611	52.8393	-1.30652	0.000863602	Hfe
ENSMUSG00000034211	308.658	0.53112	0.000866674	Mrps17
ENSMUSG00000029775	734.55	0.703726	0.000867271	Klhdc10
ENSMUSG00000040006	986.049	0.604347	0.000870191	Ginm1
ENSMUSG00000005982	791.423	0.421025	0.000870547	Naa60
ENSMUSG00000039652	288.113	0.708041	0.000871241	Cpeb3
ENSMUSG00000031703	1232.24	0.413127	0.000877232	Itfg1
ENSMUSG00000049739	310.676	-0.454598	0.000879093	Zfp646
ENSMUSG00000036941	385.594	0.523026	0.000879633	Elac1
ENSMUSG00000061013	278.387	0.67997	0.000884527	Mkx
ENSMUSG00000073008	26.9579	-3.26618	0.000884527	Gpr174
ENSMUSG00000070031	136.164	-1.56673	0.000889985	Sp140
ENSMUSG00000031938	1631.5	0.772192	0.000890243	4931406C07Rik
ENSMUSG00000005534	678.816	0.60068	0.000893974	Insr
ENSMUSG00000053334	652.9	0.534498	0.000895597	Ficd
ENSMUSG00000038387	152.248	-0.874531	0.000895634	Rras
ENSMUSG00000067586	19.499	-2.21345	0.000895634	S1pr3
ENSMUSG00000004455	765.923	-0.569807	0.000911642	Ppp1cc
ENSMUSG00000000861	45.294	-2.49669	0.000912781	Bcl11a
ENSMUSG00000028629	43.1908	-1.3197	0.000913196	Exo5
ENSMUSG00000032899	160.745	0.790012	0.000913196	Styk1
ENSMUSG00000039699	11.4024	-3.42316	0.000914092	Batf2
ENSMUSG00000060802	8881.32	-2.05686	0.000914092	B2m
ENSMUSG00000057110	159.466	-1.16268	0.000916319	Cntrl
ENSMUSG00000093445	326.878	-0.497033	0.000916561	Lrch4
ENSMUSG00000040828	35.6719	1.38337	0.000916865	Catsperd
ENSMUSG00000078853	498.403	-4.00601	0.000916865	Igtp
ENSMUSG00000019866	171.44	-1.42801	0.000917542	Crybg1
ENSMUSG00000024673	155.264	-4.60843	0.000917542	Ms4a1
ENSMUSG00000058818	67.3425	-2.1662	0.000917542	Pirb
ENSMUSG00000026011	17.084	-3.78672	0.00092159	Ctla4
ENSMUSG00000054823	1647.08	0.462696	0.000923147	Nsd3
ENSMUSG00000029270	31.7478	-2.2903	0.000932196	Dipk1a
ENSMUSG00000060703	46.5869	-1.48897	0.000932196	Cd302
ENSMUSG00000040410	304.101	0.483321	0.000933304	Fbxl4
ENSMUSG00000066687	135.012	-0.697802	0.000935426	Zbtb16
ENSMUSG00000030522	1091.59	0.612587	0.000938689	Mtmr10
ENSMUSG00000035352	17.9882	-3.20344	0.000938689	Ccl12
ENSMUSG00000000378	209.325	-0.882473	0.000939442	Ccm2
ENSMUSG00000022510	67.8772	-1.06679	0.000959851	Trp63
ENSMUSG00000027111	693.87	0.535603	0.000959851	Itga6
ENSMUSG00000024830	140.349	-0.628725	0.000965256	Rps6kb2
ENSMUSG00000032092	210.674	0.689376	0.000965256	Mpzl2
ENSMUSG00000051506	203.656	-3.2495	0.000965256	Wdfy4
ENSMUSG00000002007	21.0044	-3.59013	0.000965788	Srpk3
ENSMUSG00000003382	219.394	-0.627185	0.000967704	Etv3
ENSMUSG00000017664	1643.34	0.469923	0.000968097	Slc35c2
ENSMUSG00000071650	1512.69	0.323906	0.000968097	Ganab
ENSMUSG00000020321	3526.19	0.542759	0.000972843	Mdh1
ENSMUSG00000031586	72.8982	-1.14266	0.000973704	Rbpms
ENSMUSG00000083109	191.807	1.08064	0.000973704	Gm12876
ENSMUSG00000016257	374.693	0.409024	0.000982205	Prelid3b
ENSMUSG00000041608	643.06	0.555006	0.000983436	Entpd3
ENSMUSG00000024847	206.636	-0.522843	0.000983716	Aip
ENSMUSG00000029650	993.474	0.6841	0.000984053	Slc46a3
ENSMUSG00000032575	3236.07	0.601787	0.000995279	Manf
ENSMUSG00000024556	76.9574	-1.16713	0.000999431	Me2
ENSMUSG00000084796	20.9444	-3.88963	0.00100246	Mir142hg
ENSMUSG00000034371	177.475	0.522911	0.00100299	Tkfc
ENSMUSG00000007594	457.694	0.784767	0.00100724	Hapln4
ENSMUSG00000030680	107.909	-0.787825	0.00100724	Pagr1a
ENSMUSG00000096472	26.5234	-2.37798	0.00100756	Cdkn2d
ENSMUSG00000028843	309.764	-1.0755	0.00100996	Sh3bgrl3
ENSMUSG00000005949	378.294	0.512543	0.00100998	Ctns
ENSMUSG00000025393	8633.91	0.389114	0.00100998	Atp5b
ENSMUSG00000036918	1219.95	0.470921	0.00100998	Ttc7
ENSMUSG00000078656	843.979	0.352089	0.00101264	Vps25
ENSMUSG00000094796	10.247	-4.54792	0.00101264	BC147527
ENSMUSG00000036661	87.1513	-1.21394	0.00101359	Dennd3
ENSMUSG00000028334	2851.37	0.506285	0.00101463	Nans
ENSMUSG00000028035	276.26	0.79174	0.00102165	Dnajb4
ENSMUSG00000029304	32.8284	-2.68951	0.00102165	Spp1
ENSMUSG00000040322	40.5922	-1.15313	0.00102545	Slc25a24
ENSMUSG00000022836	239.158	-0.486155	0.00102571	Mylk
ENSMUSG00000062397	1407.98	0.364087	0.00102741	Zfp706
ENSMUSG00000020387	258.186	-1.04358	0.00104261	Jade2
ENSMUSG00000022324	97.6387	-0.706065	0.00104326	Matn2
ENSMUSG00000030762	2874.5	0.859537	0.00104703	Aqp8
ENSMUSG00000036968	33.627	-1.33282	0.00104909	Cnpy4
ENSMUSG00000014543	21.7237	-2.55491	0.00104992	Klra17
ENSMUSG00000031722	10758.9	0.58204	0.00105551	Hp
ENSMUSG00000021785	1039.16	0.490357	0.00106799	Ngly1
ENSMUSG00000059291	5529.09	-0.66365	0.00107034	Rpl11
ENSMUSG00000051998	88.5745	-2.30001	0.001071	Lax1
ENSMUSG00000058761	130.493	-0.792461	0.00107305	Rnf169
ENSMUSG00000031154	470.314	-0.452932	0.00108222	Otud5
ENSMUSG00000031488	1023.23	0.576072	0.00108232	Rab11fip1
ENSMUSG00000022949	116.025	-1.19904	0.00108701	Clic6
ENSMUSG00000026117	41.6827	-2.97127	0.00108758	Zap70
ENSMUSG00000001910	445.579	-0.414942	0.00108878	Nacc1
ENSMUSG00000018770	1570.96	0.341257	0.00110554	Atp5g3
ENSMUSG00000034957	104.316	-1.24359	0.00110622	Cebpa
ENSMUSG00000024360	1803.52	0.368299	0.00110947	Etf1
ENSMUSG00000028927	188.205	-1.27491	0.0011127	Padi2
ENSMUSG00000021136	11.8798	-2.41449	0.0011155	Smoc1
ENSMUSG00000029388	224.316	0.597542	0.0011155	Eif2b1
ENSMUSG00000032688	246.723	-0.792261	0.0011155	Malt1
ENSMUSG00000076490	43.399	-3.25373	0.0011155	Trbc1
ENSMUSG00000003808	451.918	0.393908	0.00112234	Farsa
ENSMUSG00000028601	405.626	0.710911	0.00112914	Echdc2
ENSMUSG00000020664	935.933	0.380266	0.00113599	Dld
ENSMUSG00000034266	23.1471	-2.71304	0.00114089	Batf
ENSMUSG00000030541	2005.67	0.606685	0.00114174	Idh2
ENSMUSG00000095285	66.7753	-2.63835	0.00114174	Ighv5-9
ENSMUSG00000021890	467.05	0.358989	0.00114238	Eaf1
ENSMUSG00000005696	8.848	-3.77445	0.00114749	Sh2d1a
ENSMUSG00000025925	69.7344	-0.844308	0.00114749	Terf1
ENSMUSG00000042675	222.578	-0.596332	0.00114876	Ypel3
ENSMUSG00000038241	112.042	-1.44585	0.00115474	Cep250
ENSMUSG00000002279	423.551	0.613888	0.0011557	Lmf1
ENSMUSG00000008683	2703.76	-1.16931	0.00116637	Rps15a
ENSMUSG00000034243	3283.18	0.551973	0.00116806	Golgb1
ENSMUSG00000012848	4486.36	-0.475932	0.00117147	Rps5
ENSMUSG00000041975	218.098	0.630428	0.00118219	Mettl8
ENSMUSG00000079173	11.041	-4.08248	0.00118219	Zan
ENSMUSG00000025139	1558.78	0.510986	0.00118352	Tollip
ENSMUSG00000046808	50.1228	-2.61461	0.0011896	Atp10d
ENSMUSG00000042684	31.1487	-1.39429	0.00119345	Npl
ENSMUSG00000054892	8.81481	-4.09981	0.00119363	Txk
ENSMUSG00000054588	30.8863	-4.19678	0.00119438	NA
ENSMUSG00000047030	394.628	0.542172	0.0011956	Spata2
ENSMUSG00000020492	25.6865	-1.48244	0.00120488	Ska2
ENSMUSG00000000983	4271.2	-1.29718	0.00120598	Wfdc18
ENSMUSG00000025289	87.49	-0.838516	0.00121946	Prdx4
ENSMUSG00000040532	571.19	0.460905	0.00122169	Abhd11
ENSMUSG00000023341	26.1025	-3.08682	0.00122232	Mx2
ENSMUSG00000024423	45.1932	-1.03115	0.00122544	Impact
ENSMUSG00000046027	1408.96	0.412467	0.0012434	Stard5
ENSMUSG00000024780	370.022	0.513949	0.00124882	Cdc37l1
ENSMUSG00000007837	216.82	0.511229	0.00125133	Prrg2
ENSMUSG00000020873	1111.24	0.493105	0.00125133	Slc35b1
ENSMUSG00000026223	2062.79	0.281917	0.00125387	Itm2c
ENSMUSG00000031825	109.981	1.29941	0.00125689	Crispld2
ENSMUSG00000026355	97.2697	-1.59569	0.00126048	Mcm6
ENSMUSG00000040236	451.32	0.40406	0.00126386	Trappc5
ENSMUSG00000020029	583.546	0.45275	0.00126406	Nudt4
ENSMUSG00000022031	587.157	0.387769	0.00126406	Elp3
ENSMUSG00000030830	154.898	-2.3215	0.00126406	Itgal
ENSMUSG00000032184	23.4648	-1.50558	0.00126406	Lysmd2
ENSMUSG00000052783	94.0069	0.807939	0.00126811	Grk4
ENSMUSG00000054920	38.1886	-1.52706	0.00127319	Klhl5
ENSMUSG00000063268	123.187	-1.96796	0.00127319	Parp10
ENSMUSG00000009185	695.715	-2.24612	0.00127425	Ccl8
ENSMUSG00000010914	1003.12	1.06202	0.00127764	Pdhx
ENSMUSG00000040824	318.803	-0.559458	0.00127878	Snrpd2
ENSMUSG00000039294	207.737	-1.12232	0.0012824	Cybc1
ENSMUSG00000043088	230.486	0.719851	0.0012834	Il17re
ENSMUSG00000011658	48.6957	-1.1226	0.00128391	Fuz
ENSMUSG00000008398	95.66	-0.98138	0.00129211	Elk3
ENSMUSG00000039529	616.824	0.535197	0.00129591	Atp8b1
ENSMUSG00000027650	319.921	0.638182	0.00129816	Tti1
ENSMUSG00000042312	42.94	-1.11867	0.00129816	S100a13
ENSMUSG00000042116	76.7955	-0.861386	0.00129919	Vwa1
ENSMUSG00000022391	740.988	0.565265	0.00130342	Rangap1
ENSMUSG00000026123	284.692	-0.466646	0.00130654	Plekhb2
ENSMUSG00000040188	684.602	0.376678	0.00131678	Scamp2
ENSMUSG00000042428	84.0302	-0.931004	0.00131969	Mgat3
ENSMUSG00000027641	58.4199	-1.07638	0.00132577	Rbl1
ENSMUSG00000028719	736.871	0.731866	0.00132628	Cmpk1
ENSMUSG00000006342	788.8	0.598264	0.00133394	Susd2
ENSMUSG00000024940	757.747	0.61376	0.00133413	Ltbp3
ENSMUSG00000028565	384.046	0.628471	0.00134036	Nfia
ENSMUSG00000079505	47.7576	-1.75007	0.0013412	Gm11131
ENSMUSG00000029047	139.284	0.843157	0.00134848	Pex10
ENSMUSG00000041313	1320.92	0.88272	0.00134848	Slc7a1
ENSMUSG00000018822	376.381	1.07242	0.00135223	Sfrp5
ENSMUSG00000027199	104.752	-1.42986	0.00135283	Gatm
ENSMUSG00000039501	442.04	-1.14765	0.00135283	Znfx1
ENSMUSG00000036381	18.295	-2.59455	0.00135551	P2ry14
ENSMUSG00000041220	26.9681	-1.6688	0.00136148	Elovl6
ENSMUSG00000093661	52.3712	-1.80186	0.00136148	Eif4e3
ENSMUSG00000021065	830.801	0.692779	0.00136491	Fut8
ENSMUSG00000020869	2265.75	0.482917	0.00136559	Lrrc59
ENSMUSG00000012117	781.99	0.504443	0.00136877	Dhdds
ENSMUSG00000032564	9.09034	-4.26219	0.00136939	Cpne4
ENSMUSG00000061904	1890.55	0.317211	0.00136939	Slc25a3
ENSMUSG00000004677	354.672	-0.748336	0.00136954	Myo9b
ENSMUSG00000028270	391.336	-3.21655	0.0013754	Gbp2
[truncated: 2,372 more rows]
