# Supplementary material for: Characterization of Type I Interferon-Associated Chemokines and Cytokines in Lacrimal Glands of Nonobese Diabetic Mice
Source: Int J Mol Sci. 2021 Apr 5;22(7):3767. doi: 10.3390/ijms22073767 (PMC8038628; doi:10.3390/ijms22073767)
Supplement: Supplementary file 1 [file ijms-22-03767-s001.zip › Supplemental Table S2.xlsx]

## Sheet: Legend
Supplemental Table S2. Full list of enriched biological processes. DE genes were analyzed using the iPathwayGuide platform to determine biological process enrichment in lacrimal glands of WT NOD mice compared to IFNAR1 KO NOD mice. Analyses included Bonferroni correction for multiple comparisons.

## Sheet: Biological processes
goId	goName	countDE	countAll	pv_bonferroni
GO:0002376	immune system process	972	1850	1e-24
GO:0006955	immune response	609	1090	1e-24
GO:0002682	regulation of immune system process	577	1044	1e-24
GO:0006952	defense response	574	1042	1e-24
GO:0009605	response to external stimulus	840	1701	1e-24
GO:0043207	response to external biotic stimulus	512	943	1e-24
GO:0051707	response to other organism	512	943	1e-24
GO:0009607	response to biotic stimulus	520	967	1e-24
GO:0001775	cell activation	457	823	1e-24
GO:0045321	leukocyte activation	419	749	1e-24
GO:0098542	defense response to other organism	406	724	1e-24
GO:0042110	T cell activation	251	391	1e-24
GO:0044419	interspecies interaction between organisms	574	1120	1e-24
GO:0002684	positive regulation of immune system process	403	723	1e-24
GO:0050776	regulation of immune response	337	587	1e-24
GO:0001816	cytokine production	329	576	1e-24
GO:0042221	response to chemical	1107	2494	1e-24
GO:0050896	response to stimulus	2087	5175	1e-24
GO:0046649	lymphocyte activation	357	642	1.8183e-24
GO:0006954	inflammatory response	270	454	1.01825e-23
GO:0002521	leukocyte differentiation	259	431	1.33342e-23
GO:0070661	leukocyte proliferation	167	248	7.75808e-22
GO:0045087	innate immune response	312	558	1.8183e-21
GO:0002252	immune effector process	348	641	3.39416e-21
GO:0007159	leukocyte cell-cell adhesion	171	260	1.20008e-20
GO:0046651	lymphocyte proliferation	155	229	2.06074e-20
GO:0032943	mononuclear cell proliferation	156	231	2.06074e-20
GO:0002250	adaptive immune response	237	399	2.66684e-20
GO:0001817	regulation of cytokine production	291	518	3.27294e-20
GO:0002683	negative regulation of immune system process	206	338	3.51538e-19
GO:0050863	regulation of T cell activation	162	248	6.18222e-19
GO:0030098	lymphocyte differentiation	189	305	1.57586e-18
GO:0070663	regulation of leukocyte proliferation	130	187	2.78806e-18
GO:0034097	response to cytokine	329	617	4.12148e-18
GO:1903037	regulation of leukocyte cell-cell adhesion	154	236	8.72784e-18
GO:0032101	regulation of response to external stimulus	335	634	1.2122e-17
GO:0050670	regulation of lymphocyte proliferation	120	173	1.57586e-16
GO:0032944	regulation of mononuclear cell proliferation	121	175	1.69708e-16
GO:0002819	regulation of adaptive immune response	112	158	1.93952e-16
GO:0050865	regulation of cell activation	288	535	3.27294e-16
GO:0002520	immune system development	382	756	4.60636e-16
GO:0048534	hematopoietic or lymphoid organ development	362	709	5.33368e-16
GO:0050778	positive regulation of immune response	253	457	5.69734e-16
GO:0002697	regulation of immune effector process	191	321	6.90954e-16
GO:0030097	hemopoiesis	349	680	9.0915e-16
GO:0022407	regulation of cell-cell adhesion	193	326	9.6976e-16
GO:0070887	cellular response to chemical stimulus	845	1924	1.2122e-15
GO:1903039	positive regulation of leukocyte cell-cell adhesion	117	170	1.33342e-15
GO:0031347	regulation of defense response	235	420	2.18196e-15
GO:0001819	positive regulation of cytokine production	199	341	2.54562e-15
GO:0042098	T cell proliferation	113	164	4.72758e-15
GO:0051239	regulation of multicellular organismal process	922	2134	5.09124e-15
GO:0010033	response to organic substance	831	1896	5.57612e-15
GO:0022409	positive regulation of cell-cell adhesion	133	204	6.42466e-15
GO:0002694	regulation of leukocyte activation	268	499	1.1031e-14
GO:0002822	regulation of adaptive immune response based on somatic recombination of immune receptors built from immunoglobulin superfamily domains	102	144	1.12735e-14
GO:0050900	leukocyte migration	153	246	1.15159e-14
GO:0071345	cellular response to cytokine stimulus	288	546	1.45464e-14
GO:0022610	biological adhesion	432	891	2.30318e-14
GO:0098609	cell-cell adhesion	273	516	7.51564e-14
GO:0007155	cell adhesion	426	883	1.2122e-13
GO:0050870	positive regulation of T cell activation	106	155	1.45464e-13
GO:0051240	positive regulation of multicellular organismal process	583	1278	2.54562e-13
GO:0030217	T cell differentiation	138	221	3.6366e-13
GO:0042129	regulation of T cell proliferation	91	128	5.81856e-13
GO:0050866	negative regulation of cell activation	107	160	1.2122e-12
GO:0046631	alpha-beta T cell activation	92	131	1.45464e-12
GO:0060326	cell chemotaxis	127	202	3.15172e-12
GO:0019882	antigen processing and presentation	71	93	3.27294e-12
GO:0006950	response to stress	1079	2598	5.57612e-12
GO:0051249	regulation of lymphocyte activation	230	430	6.78832e-12
GO:0030155	regulation of cell adhesion	283	555	1.1031e-11
GO:0008283	cell population proliferation	609	1365	1.33342e-11
GO:0030595	leukocyte chemotaxis	99	148	1.69708e-11
GO:0048583	regulation of response to stimulus	1132	2751	2.18196e-11
GO:0030154	cell differentiation	1080	2613	3.0305e-11
GO:0048584	positive regulation of response to stimulus	687	1572	3.6366e-11
GO:0023052	signaling	1394	3475	6.061e-11
GO:0002695	negative regulation of leukocyte activation	95	142	6.18222e-11
GO:0002703	regulation of leukocyte mediated immunity	115	183	8.4854e-11
GO:0042127	regulation of cell population proliferation	515	1136	1.1031e-10
GO:0048869	cellular developmental process	1097	2673	1.93952e-10
GO:0007165	signal transduction	1291	3202	2.06074e-10
GO:0007154	cell communication	1408	3524	2.06074e-10
GO:0032501	multicellular organismal process	1645	4183	2.18196e-10
GO:0045785	positive regulation of cell adhesion	185	339	4.48514e-10
GO:0002706	regulation of lymphocyte mediated immunity	90	135	4.48514e-10
GO:0071310	cellular response to organic substance	669	1543	7.03076e-10
GO:0051250	negative regulation of lymphocyte activation	82	120	7.51564e-10
GO:1902105	regulation of leukocyte differentiation	135	230	9.45516e-10
GO:0051179	localization	1619	4124	9.94004e-10
GO:0035556	intracellular signal transduction	754	1770	1.33342e-09
GO:0034341	response to interferon-gamma	73	104	2.18196e-09
GO:0009617	response to bacterium	242	477	3.0305e-09
GO:0051716	cellular response to stimulus	1663	4258	3.15172e-09
GO:0002460	adaptive immune response based on somatic recombination of immune receptors built from immunoglobulin superfamily domains	168	306	3.39416e-09
GO:0002274	myeloid leukocyte activation	102	163	4.2427e-09
GO:0048002	antigen processing and presentation of peptide antigen	46	56	4.97002e-09
GO:0016477	cell migration	474	1052	5.33368e-09
GO:0070665	positive regulation of leukocyte proliferation	77	113	5.4549e-09
GO:0032103	positive regulation of response to external stimulus	159	288	8.12174e-09
GO:0006810	transport	1212	3018	9.57638e-09
GO:0006811	ion transport	395	858	1.57586e-08
GO:0080134	regulation of response to stress	453	1005	1.8183e-08
GO:0032879	regulation of localization	811	1943	3.0305e-08
GO:1903706	regulation of hemopoiesis	167	310	3.39416e-08
GO:0051234	establishment of localization	1243	3115	3.6366e-08
GO:0002263	cell activation involved in immune response	121	208	4.36392e-08
GO:0002699	positive regulation of immune effector process	113	191	4.97002e-08
GO:0032609	interferon-gamma production	63	89	5.33368e-08
GO:0045619	regulation of lymphocyte differentiation	93	149	5.81856e-08
GO:0002824	positive regulation of adaptive immune response based on somatic recombination of immune receptors built from immunoglobulin superfamily domains	70	103	7.75808e-08
GO:0050671	positive regulation of lymphocyte proliferation	70	103	7.75808e-08
GO:0050727	regulation of inflammatory response	139	249	7.75808e-08
GO:0032946	positive regulation of mononuclear cell proliferation	71	105	8.00052e-08
GO:0009615	response to virus	129	227	8.36418e-08
GO:0097529	myeloid leukocyte migration	90	144	1.15159e-07
GO:0048870	cell motility	492	1116	1.33342e-07
GO:0051674	localization of cell	492	1116	1.33342e-07
GO:0002366	leukocyte activation involved in immune response	118	204	1.33342e-07
GO:0051241	negative regulation of multicellular organismal process	392	862	1.57586e-07
GO:0002821	positive regulation of adaptive immune response	73	110	1.57586e-07
GO:0051094	positive regulation of developmental process	455	1023	1.8183e-07
GO:0002685	regulation of leukocyte migration	96	158	2.54562e-07
GO:0030183	B cell differentiation	70	105	3.15172e-07
GO:0007204	positive regulation of cytosolic calcium ion concentration	100	167	3.27294e-07
GO:0002253	activation of immune response	155	289	3.27294e-07
GO:0046634	regulation of alpha-beta T cell activation	57	80	3.6366e-07
GO:0006935	chemotaxis	187	364	4.36392e-07
GO:0048513	animal organ development	877	2141	4.60636e-07
GO:0008219	cell death	650	1537	5.4549e-07
GO:0001906	cell killing	77	120	5.57612e-07
GO:0042102	positive regulation of T cell proliferation	53	73	5.69734e-07
GO:0040011	locomotion	523	1205	5.69734e-07
GO:0008285	negative regulation of cell population proliferation	234	477	6.061e-07
GO:0002285	lymphocyte activation involved in immune response	89	145	6.18222e-07
GO:0042100	B cell proliferation	54	75	6.30344e-07
GO:0065009	regulation of molecular function	758	1827	8.60662e-07
GO:0012501	programmed cell death	605	1422	8.84906e-07
GO:0042330	taxis	187	367	1.07886e-06
GO:0072676	lymphocyte migration	53	74	1.33342e-06
GO:0006875	cellular metal ion homeostasis	173	335	1.45464e-06
GO:0048731	system development	1179	2973	1.45464e-06
GO:0032649	regulation of interferon-gamma production	55	78	1.57586e-06
GO:0019221	cytokine-mediated signaling pathway	139	257	1.57586e-06
GO:0006873	cellular ion homeostasis	194	385	1.69708e-06
GO:0030003	cellular cation homeostasis	191	378	1.69708e-06
GO:0051480	regulation of cytosolic calcium ion concentration	108	188	1.8183e-06
GO:0002443	leukocyte mediated immunity	178	348	2.06074e-06
GO:0002456	T cell mediated immunity	61	90	2.06074e-06
GO:0050868	negative regulation of T cell activation	61	90	2.06074e-06
GO:0046632	alpha-beta T cell differentiation	63	94	2.18196e-06
GO:0050793	regulation of developmental process	763	1848	2.30318e-06
GO:0048856	anatomical structure development	1403	3598	2.4244e-06
GO:2000026	regulation of multicellular organismal development	612	1448	2.66684e-06
GO:0072503	cellular divalent inorganic cation homeostasis	147	277	2.90928e-06
GO:0022408	negative regulation of cell-cell adhesion	88	146	3.0305e-06
GO:0055074	calcium ion homeostasis	142	266	3.51538e-06
GO:0006816	calcium ion transport	131	241	3.51538e-06
GO:0045088	regulation of innate immune response	85	140	3.6366e-06
GO:0035710	CD4-positive, alpha-beta T cell activation	57	83	3.75782e-06
GO:0002687	positive regulation of leukocyte migration	71	111	3.87904e-06
GO:0051607	defense response to virus	108	190	4.2427e-06
GO:1903038	negative regulation of leukocyte cell-cell adhesion	66	101	4.2427e-06
GO:0045595	regulation of cell differentiation	553	1297	4.60636e-06
GO:0046633	alpha-beta T cell proliferation	29	33	4.72758e-06
GO:0048518	positive regulation of biological process	1631	4243	4.72758e-06
GO:0002573	myeloid leukocyte differentiation	95	162	4.97002e-06
GO:0006874	cellular calcium ion homeostasis	138	258	5.21246e-06
GO:0043269	regulation of ion transport	191	382	5.21246e-06
GO:0045580	regulation of T cell differentiation	75	120	6.061e-06
GO:0002478	antigen processing and presentation of exogenous peptide antigen	25	27	6.42466e-06
GO:0002449	lymphocyte mediated immunity	149	284	6.54588e-06
GO:0050790	regulation of catalytic activity	576	1360	6.78832e-06
GO:0006915	apoptotic process	587	1389	6.78832e-06
GO:0002831	regulation of response to biotic stimulus	124	227	7.03076e-06
GO:0023051	regulation of signaling	917	2274	8.36418e-06
GO:0002474	antigen processing and presentation of peptide antigen via MHC class I	30	35	8.60662e-06
GO:0001818	negative regulation of cytokine production	109	194	8.84906e-06
GO:0002709	regulation of T cell mediated immunity	47	65	8.97028e-06
GO:0072507	divalent inorganic cation homeostasis	152	292	9.21272e-06
GO:0010646	regulation of cell communication	913	2264	9.21272e-06
GO:0031348	negative regulation of defense response	93	159	9.21272e-06
GO:0032502	developmental process	1503	3892	9.81882e-06
GO:0002700	regulation of production of molecular mediator of immune response	75	121	1.06674e-05
GO:0002237	response to molecule of bacterial origin	111	199	1.11522e-05
GO:0050777	negative regulation of immune response	73	117	1.16371e-05
GO:1902107	positive regulation of leukocyte differentiation	80	132	1.33342e-05
GO:0051049	regulation of transport	523	1226	1.45464e-05
GO:0071346	cellular response to interferon-gamma	58	87	1.57586e-05
GO:0031349	positive regulation of defense response	107	191	1.57586e-05
GO:0036037	CD8-positive, alpha-beta T cell activation	24	26	1.69708e-05
GO:0046903	secretion	323	714	2.4244e-05
GO:0050801	ion homeostasis	229	481	3.15172e-05
GO:0030888	regulation of B cell proliferation	43	59	3.15172e-05
GO:0001932	regulation of protein phosphorylation	435	1003	3.51538e-05
GO:2000514	regulation of CD4-positive, alpha-beta T cell activation	38	50	3.75782e-05
GO:0007186	G protein-coupled receptor signaling pathway	156	306	3.75782e-05
GO:0098771	inorganic ion homeostasis	211	438	4.00026e-05
GO:1902531	regulation of intracellular signal transduction	508	1194	4.00026e-05
GO:0045597	positive regulation of cell differentiation	342	765	4.12148e-05
GO:0032102	negative regulation of response to external stimulus	134	255	4.2427e-05
GO:0055080	cation homeostasis	208	431	4.2427e-05
GO:0065008	regulation of biological quality	1024	2583	5.21246e-05
GO:0050867	positive regulation of cell activation	174	350	5.4549e-05
GO:0002688	regulation of leukocyte chemotaxis	57	87	5.81856e-05
GO:0010647	positive regulation of cell communication	516	1218	6.061e-05
GO:0043436	oxoacid metabolic process	300	661	6.30344e-05
GO:0023056	positive regulation of signaling	518	1224	6.78832e-05
GO:0006820	anion transport	161	320	7.15198e-05
GO:0006812	cation transport	275	599	7.39442e-05
GO:0046640	regulation of alpha-beta T cell proliferation	26	30	7.63686e-05
GO:0050830	defense response to Gram-positive bacterium	44	62	8.12174e-05
GO:0006082	organic acid metabolic process	303	670	8.24296e-05
GO:0072511	divalent inorganic cation transport	143	279	0.00011031
GO:0002286	T cell activation involved in immune response	51	76	0.000111522
GO:0055065	metal ion homeostasis	187	384	0.000112735
GO:0002696	positive regulation of leukocyte activation	167	336	0.000115159
GO:0070838	divalent metal ion transport	142	277	0.00012122
GO:0010941	regulation of cell death	525	1247	0.00012122
GO:0007275	multicellular organism development	1281	3303	0.000145464
GO:0035456	response to interferon-beta	35	46	0.000145464
GO:0002705	positive regulation of leukocyte mediated immunity	73	122	0.000157586
GO:0042981	regulation of apoptotic process	474	1115	0.000169708
GO:0043067	regulation of programmed cell death	482	1136	0.000169708
GO:0097530	granulocyte migration	62	99	0.000169708
GO:0070664	negative regulation of leukocyte proliferation	46	67	0.000193952
GO:0043367	CD4-positive, alpha-beta T cell differentiation	47	69	0.000206074
GO:1901700	response to oxygen-containing compound	429	999	0.000206074
GO:0001909	leukocyte mediated cytotoxicity	56	87	0.000206074
GO:0055082	cellular chemical homeostasis	231	495	0.000230318
GO:0042325	regulation of phosphorylation	473	1115	0.00024244
GO:1903555	regulation of tumor necrosis factor superfamily cytokine production	79	136	0.000266684
GO:0007162	negative regulation of cell adhesion	116	219	0.000266684
GO:0050854	regulation of antigen receptor-mediated signaling pathway	39	54	0.000266684
GO:0032940	secretion by cell	290	644	0.000290928
GO:0032496	response to lipopolysaccharide	100	183	0.000315172
GO:0051336	regulation of hydrolase activity	315	708	0.000327294
GO:0002708	positive regulation of lymphocyte mediated immunity	59	94	0.000339416
GO:0071674	mononuclear cell migration	42	60	0.000339416
GO:0019220	regulation of phosphate metabolic process	513	1223	0.000351538
GO:0019752	carboxylic acid metabolic process	284	630	0.00036366
GO:0006928	movement of cell or subcellular component	565	1361	0.00036366
GO:0030001	metal ion transport	218	465	0.000375782
GO:0051174	regulation of phosphorus metabolic process	513	1224	0.000400026
GO:0140352	export from cell	298	666	0.000400026
GO:0031341	regulation of cell killing	52	80	0.000412148
GO:0030099	myeloid cell differentiation	152	305	0.00042427
GO:0002698	negative regulation of immune effector process	64	105	0.000460636
GO:0019884	antigen processing and presentation of exogenous antigen	27	33	0.000472758
GO:0046635	positive regulation of alpha-beta T cell activation	37	51	0.000509124
GO:0072678	T cell migration	37	51	0.000509124
GO:0050852	T cell receptor signaling pathway	60	97	0.000569734
GO:0071706	tumor necrosis factor superfamily cytokine production	80	140	0.000593978
GO:0045621	positive regulation of lymphocyte differentiation	57	91	0.000654588
GO:0002483	antigen processing and presentation of endogenous peptide antigen	22	25	0.00066671
GO:0019885	antigen processing and presentation of endogenous peptide antigen via MHC class I	22	25	0.00066671
GO:0009966	regulation of signal transduction	801	2001	0.000715198
GO:0030334	regulation of cell migration	310	700	0.00072732
GO:0032680	regulation of tumor necrosis factor production	77	134	0.000751564
GO:0032945	negative regulation of mononuclear cell proliferation	43	63	0.000763686
GO:0050672	negative regulation of lymphocyte proliferation	43	63	0.000763686
GO:0001910	regulation of leukocyte mediated cytotoxicity	44	65	0.000775808
GO:0015711	organic anion transport	130	255	0.000775808
GO:1990266	neutrophil migration	50	77	0.00078793
GO:0042116	macrophage activation	46	69	0.000800052
GO:0010959	regulation of metal ion transport	126	246	0.000884906
GO:1903708	positive regulation of hemopoiesis	90	164	0.00118796
GO:0050764	regulation of phagocytosis	54	86	0.00133342
GO:0001913	T cell mediated cytotoxicity	31	41	0.00133342
GO:1902533	positive regulation of intracellular signal transduction	298	673	0.00133342
GO:0051924	regulation of calcium ion transport	88	160	0.00145464
GO:0019725	cellular homeostasis	266	592	0.00145464
GO:0050766	positive regulation of phagocytosis	42	62	0.00145464
GO:0032652	regulation of interleukin-1 production	48	74	0.00157586
GO:0032640	tumor necrosis factor production	78	138	0.00157586
GO:0071887	leukocyte apoptotic process	60	99	0.00157586
GO:0002764	immune response-regulating signaling pathway	120	234	0.00169708
GO:0002768	immune response-regulating cell surface receptor signaling pathway	119	232	0.0018183
GO:0048878	chemical homeostasis	323	739	0.0018183
GO:0034220	ion transmembrane transport	224	488	0.00206074
GO:0006468	protein phosphorylation	541	1312	0.00218196
GO:2000145	regulation of cell motility	319	730	0.00230318
GO:0032612	interleukin-1 production	52	83	0.0024244
GO:0032675	regulation of interleukin-6 production	67	115	0.00266684
GO:2000106	regulation of leukocyte apoptotic process	50	79	0.00266684
GO:0045582	positive regulation of T cell differentiation	49	77	0.00278806
GO:0051050	positive regulation of transport	301	685	0.00278806
GO:0055085	transmembrane transport	322	739	0.00278806
GO:0002690	positive regulation of leukocyte chemotaxis	45	69	0.0030305
GO:0065007	biological regulation	2704	7406	0.00315172
GO:0060402	calcium ion transport into cytosol	56	92	0.00339416
GO:0051251	positive regulation of lymphocyte activation	147	301	0.00351538
GO:0071702	organic substance transport	745	1866	0.00400026
GO:0040012	regulation of locomotion	326	752	0.0042427
GO:0050728	negative regulation of inflammatory response	60	101	0.00436392
GO:0048247	lymphocyte chemotaxis	27	35	0.00448514
GO:0033077	T cell differentiation in thymus	49	78	0.0048488
GO:0040017	positive regulation of locomotion	211	460	0.00497002
GO:0042113	B cell activation	141	288	0.00509124
GO:0051270	regulation of cellular component movement	337	782	0.00533368
GO:0032635	interleukin-6 production	69	121	0.00533368
GO:0051247	positive regulation of protein metabolic process	502	1216	0.00557612
GO:0032651	regulation of interleukin-1 beta production	40	60	0.00581856
GO:0071216	cellular response to biotic stimulus	85	157	0.00581856
GO:0051246	regulation of protein metabolic process	788	1987	0.00593978
GO:2001185	regulation of CD8-positive, alpha-beta T cell activation	16	17	0.00642466
GO:0043370	regulation of CD4-positive, alpha-beta T cell differentiation	29	39	0.00642466
GO:0008284	positive regulation of cell population proliferation	281	639	0.0066671
GO:0042493	response to drug	246	550	0.00690954
GO:0052547	regulation of peptidase activity	128	258	0.00690954
GO:0007166	cell surface receptor signaling pathway	693	1731	0.00715198
GO:0001934	positive regulation of protein phosphorylation	290	663	0.00763686
GO:0001914	regulation of T cell mediated cytotoxicity	25	32	0.00812174
GO:0071621	granulocyte chemotaxis	50	81	0.00812174
GO:0048522	positive regulation of cellular process	1494	3950	0.00872784
GO:0031401	positive regulation of protein modification process	366	861	0.00897028
GO:0150076	neuroinflammatory response	33	47	0.00957638
GO:0002429	immune response-activating cell surface receptor signaling pathway	114	226	0.00994004
GO:0001776	leukocyte homeostasis	55	92	0.0100613
GO:0010562	positive regulation of phosphorus metabolic process	328	763	0.0101825
GO:0045937	positive regulation of phosphate metabolic process	328	763	0.0101825
GO:0002718	regulation of cytokine production involved in immune response	44	69	0.0103037
GO:0019883	antigen processing and presentation of endogenous antigen	22	27	0.0105461
GO:0071219	cellular response to molecule of bacterial origin	75	136	0.0105461
GO:2000147	positive regulation of cell motility	207	454	0.0107886
GO:0030335	positive regulation of cell migration	203	444	0.0109098
GO:0052548	regulation of endopeptidase activity	113	224	0.011031
GO:0002287	alpha-beta T cell activation involved in immune response	37	55	0.011031
GO:0032729	positive regulation of interferon-gamma production	37	55	0.011031
GO:0031343	positive regulation of cell killing	38	57	0.0111522
GO:0051272	positive regulation of cellular component movement	212	467	0.0117583
GO:0035458	cellular response to interferon-beta	27	36	0.0120008
GO:0050789	regulation of biological process	2573	7044	0.0133342
GO:0002757	immune response-activating signal transduction	114	227	0.0133342
GO:0060401	cytosolic calcium ion transport	63	110	0.0133342
GO:0002437	inflammatory response to antigenic stimulus	28	38	0.0133342
GO:0001916	positive regulation of T cell mediated cytotoxicity	23	29	0.0145464
GO:0002428	antigen processing and presentation of peptide antigen via MHC class Ib	17	19	0.0145464
GO:0061900	glial cell activation	30	42	0.0169708
GO:0046641	positive regulation of alpha-beta T cell proliferation	15	16	0.0169708
GO:0001773	myeloid dendritic cell activation	20	24	0.0169708
GO:0032611	interleukin-1 beta production	43	68	0.0193952
GO:0002711	positive regulation of T cell mediated immunity	32	46	0.0193952
GO:0001912	positive regulation of leukocyte mediated cytotoxicity	33	48	0.0206074
GO:0032732	positive regulation of interleukin-1 production	33	48	0.0206074
GO:0071692	protein localization to extracellular region	168	360	0.0206074
GO:0042130	negative regulation of T cell proliferation	35	52	0.0218196
GO:0046637	regulation of alpha-beta T cell differentiation	35	52	0.0218196
GO:0002292	T cell differentiation involved in immune response	38	58	0.0218196
GO:0002293	alpha-beta T cell differentiation involved in immune response	36	54	0.0218196
GO:0002367	cytokine production involved in immune response	50	83	0.0230318
GO:0045089	positive regulation of innate immune response	50	83	0.0230318
GO:1903557	positive regulation of tumor necrosis factor superfamily cytokine production	50	83	0.0230318
GO:0010942	positive regulation of cell death	244	552	0.0230318
GO:0002790	peptide secretion	175	378	0.0230318
GO:0009967	positive regulation of signal transduction	444	1074	0.024244
GO:0042592	homeostatic process	525	1290	0.024244
GO:0002548	monocyte chemotaxis	26	35	0.0266684
GO:0044093	positive regulation of molecular function	456	1107	0.0266684
GO:0048305	immunoglobulin secretion	18	21	0.0266684
GO:1902106	negative regulation of leukocyte differentiation	47	77	0.0278806
GO:0043410	positive regulation of MAPK cascade	162	347	0.030305
GO:0009306	protein secretion	165	355	0.0339416
GO:0035592	establishment of protein localization to extracellular region	165	355	0.0339416
GO:0042327	positive regulation of phosphorylation	307	717	0.0351538
GO:0002476	antigen processing and presentation of endogenous peptide antigen via MHC class Ib	16	18	0.0387904
GO:0002484	antigen processing and presentation of endogenous peptide antigen via MHC class I via ER pathway	16	18	0.0387904
GO:0030593	neutrophil chemotaxis	39	61	0.0387904
GO:0032760	positive regulation of tumor necrosis factor production	49	82	0.0400026
GO:0031399	regulation of protein modification process	531	1311	0.0400026
GO:0046427	positive regulation of receptor signaling pathway via JAK-STAT	32	47	0.0412148
GO:2000401	regulation of lymphocyte migration	34	51	0.042427
GO:0002294	CD4-positive, alpha-beta T cell differentiation involved in immune response	35	53	0.042427
GO:0042093	T-helper cell differentiation	35	53	0.042427
GO:0002833	positive regulation of response to biotic stimulus	64	115	0.0436392
GO:0016310	phosphorylation	636	1595	0.0436392
GO:0032270	positive regulation of cellular protein metabolic process	469	1146	0.0448514
GO:0060548	negative regulation of cell death	323	762	0.0557612
GO:1903707	negative regulation of hemopoiesis	61	109	0.0569734
GO:0050878	regulation of body fluid levels	100	199	0.0569734
GO:0070227	lymphocyte apoptotic process	43	70	0.0581856
GO:0032268	regulation of cellular protein metabolic process	735	1868	0.0618222
GO:0001774	microglial cell activation	26	36	0.0630344
GO:0002269	leukocyte activation involved in inflammatory response	26	36	0.0630344
GO:0002707	negative regulation of lymphocyte mediated immunity	26	36	0.0630344
GO:0032715	negative regulation of interleukin-6 production	26	36	0.0630344
GO:0050829	defense response to Gram-negative bacterium	26	36	0.0630344
GO:0045859	regulation of protein kinase activity	225	510	0.0690954
GO:0045620	negative regulation of lymphocyte differentiation	28	40	0.072732
GO:2000516	positive regulation of CD4-positive, alpha-beta T cell activation	21	27	0.0751564
GO:0032655	regulation of interleukin-12 production	30	44	0.078793
GO:2000107	negative regulation of leukocyte apoptotic process	30	44	0.078793
GO:0032615	interleukin-12 production	31	46	0.0812174
GO:0070228	regulation of lymphocyte apoptotic process	34	52	0.0812174
GO:0097553	calcium ion transmembrane import into cytosol	46	77	0.0812174
GO:0071222	cellular response to lipopolysaccharide	69	128	0.0836418
GO:0098655	cation transmembrane transport	172	377	0.0860662
GO:1901564	organonitrogen compound metabolic process	1630	4369	0.0957638
GO:0048585	negative regulation of response to stimulus	472	1161	0.096976
GO:0002486	antigen processing and presentation of endogenous peptide antigen via MHC class I via ER pathway, TAP-independent	15	17	0.0994004
GO:0002504	antigen processing and presentation of peptide or polysaccharide antigen via MHC class II	18	22	0.100613
GO:0002791	regulation of peptide secretion	139	296	0.106674
GO:0060700	regulation of ribonuclease activity	11	11	0.11031
GO:0002260	lymphocyte homeostasis	41	67	0.11031
GO:0002702	positive regulation of production of molecular mediator of immune response	48	82	0.112735
GO:0043069	negative regulation of programmed cell death	288	676	0.116371
GO:0050731	positive regulation of peptidyl-tyrosine phosphorylation	69	129	0.118796
GO:0070232	regulation of T cell apoptotic process	24	33	0.120008
GO:0043066	negative regulation of apoptotic process	281	658	0.120008
GO:0051046	regulation of secretion	219	498	0.12122
GO:0001771	immunological synapse formation	13	14	0.12122
GO:0043374	CD8-positive, alpha-beta T cell differentiation	13	14	0.12122
GO:0098660	inorganic ion transmembrane transport	164	359	0.133342
GO:0002637	regulation of immunoglobulin production	38	61	0.133342
GO:0002820	negative regulation of adaptive immune response	25	35	0.133342
GO:0030036	actin cytoskeleton organization	246	568	0.133342
GO:0002440	production of molecular mediator of immune response	112	231	0.133342
GO:0002507	tolerance induction	19	24	0.133342
GO:0032623	interleukin-2 production	36	57	0.145464
GO:0032653	regulation of interleukin-10 production	27	39	0.145464
GO:0002228	natural killer cell mediated immunity	28	41	0.157586
GO:0032731	positive regulation of interleukin-1 beta production	28	41	0.157586
GO:1904894	positive regulation of receptor signaling pathway via STAT	33	51	0.157586
GO:1903530	regulation of secretion by cell	209	474	0.157586
GO:0032613	interleukin-10 production	29	43	0.157586
GO:1905517	macrophage migration	30	45	0.157586
GO:0015850	organic hydroxy compound transport	66	123	0.157586
GO:0002335	mature B cell differentiation	20	26	0.169708
GO:0002724	regulation of T cell cytokine production	20	26	0.169708
GO:0050921	positive regulation of chemotaxis	57	103	0.18183
GO:1901698	response to nitrogen compound	289	682	0.18183
GO:0043408	regulation of MAPK cascade	219	501	0.193952
GO:0072538	T-helper 17 type immune response	21	28	0.206074
GO:0097028	dendritic cell differentiation	21	28	0.206074
GO:0050708	regulation of protein secretion	132	282	0.218196
GO:0043068	positive regulation of programmed cell death	221	507	0.230318
GO:0032633	interleukin-4 production	22	30	0.230318
GO:0070167	regulation of biomineral tissue development	37	60	0.230318
GO:0110149	regulation of biomineralization	37	60	0.230318
GO:0070588	calcium ion transmembrane transport	81	159	0.230318
GO:0002495	antigen processing and presentation of peptide antigen via MHC class II	17	21	0.24244
GO:0050857	positive regulation of antigen receptor-mediated signaling pathway	17	21	0.24244
GO:0019932	second-messenger-mediated signaling	120	253	0.24244
GO:0002526	acute inflammatory response	36	58	0.24244
GO:0030101	natural killer cell activation	36	58	0.24244
GO:0016192	vesicle-mediated transport	479	1189	0.254562
GO:0019886	antigen processing and presentation of exogenous peptide antigen via MHC class II	14	16	0.254562
GO:1901701	cellular response to oxygen-containing compound	317	758	0.266684
GO:0043065	positive regulation of apoptotic process	219	503	0.266684
GO:0050730	regulation of peptidyl-tyrosine phosphorylation	93	188	0.266684
GO:0030029	actin filament-based process	263	617	0.278806
GO:0046636	negative regulation of alpha-beta T cell activation	24	34	0.278806
GO:0034976	response to endoplasmic reticulum stress	105	217	0.278806
GO:0046849	bone remodeling	42	71	0.278806
GO:0030890	positive regulation of B cell proliferation	25	36	0.290928
GO:0045824	negative regulation of innate immune response	31	48	0.30305
GO:0002704	negative regulation of leukocyte mediated immunity	29	44	0.30305
GO:0045058	T cell selection	29	44	0.30305
GO:0000165	MAPK cascade	233	540	0.30305
GO:0046850	regulation of bone remodeling	28	42	0.30305
GO:0002221	pattern recognition receptor signaling pathway	66	125	0.315172
GO:0032787	monocarboxylic acid metabolic process	175	392	0.339416
GO:0042742	defense response to bacterium	103	213	0.339416
GO:0018108	peptidyl-tyrosine phosphorylation	112	235	0.351538
GO:0060627	regulation of vesicle-mediated transport	191	433	0.351538
GO:0010628	positive regulation of gene expression	637	1621	0.36366
GO:0070371	ERK1 and ERK2 cascade	102	211	0.375782
GO:0018212	peptidyl-tyrosine modification	113	238	0.400026
GO:0002438	acute inflammatory response to antigenic stimulus	15	18	0.400026
GO:0006796	phosphate-containing compound metabolic process	828	2147	0.42427
GO:0050920	regulation of chemotaxis	78	154	0.436392
GO:0042832	defense response to protozoan	20	27	0.436392
GO:0048771	tissue remodeling	66	126	0.448514
GO:0010604	positive regulation of macromolecule metabolic process	943	2466	0.460636
GO:0045453	bone resorption	34	55	0.472758
GO:0051051	negative regulation of transport	156	346	0.48488
GO:0001562	response to protozoan	21	29	0.48488
GO:0030195	negative regulation of blood coagulation	21	29	0.48488
GO:1900047	negative regulation of hemostasis	21	29	0.48488
GO:0007599	hemostasis	58	108	0.509124
GO:0050817	coagulation	58	108	0.509124
GO:0043270	positive regulation of ion transport	87	176	0.509124
GO:0007200	phospholipase C-activating G protein-coupled receptor signaling pathway	22	31	0.533368
GO:0044281	small molecule metabolic process	481	1202	0.533368
GO:0009653	anatomical structure morphogenesis	701	1801	0.557612
GO:0002577	regulation of antigen processing and presentation	16	20	0.557612
GO:0007596	blood coagulation	57	106	0.557612
GO:0002369	T cell cytokine production	23	33	0.557612
GO:0045581	negative regulation of T cell differentiation	23	33	0.557612
GO:1990868	response to chemokine	29	45	0.581856
GO:1990869	cellular response to chemokine	29	45	0.581856
GO:0043549	regulation of kinase activity	249	586	0.581856
GO:0048246	macrophage chemotaxis	24	35	0.581856
GO:0023014	signal transduction by protein phosphorylation	234	547	0.581856
GO:0006890	retrograde vesicle-mediated transport, Golgi to endoplasmic reticulum	28	43	0.593978
GO:0051651	maintenance of location in cell	75	148	0.593978
GO:0046638	positive regulation of alpha-beta T cell differentiation	25	37	0.593978
GO:0042035	regulation of cytokine biosynthetic process	27	41	0.593978
GO:0042089	cytokine biosynthetic process	27	41	0.593978
GO:0042107	cytokine metabolic process	27	41	0.593978
GO:0050851	antigen receptor-mediated signaling pathway	100	208	0.593978
GO:0042267	natural killer cell mediated cytotoxicity	26	39	0.6061
GO:0002467	germinal center formation	13	15	0.642466
GO:0051023	regulation of immunoglobulin secretion	13	15	0.642466
GO:0070374	positive regulation of ERK1 and ERK2 cascade	68	132	0.678832
GO:0002475	antigen processing and presentation via MHC class Ib	17	22	0.703076
GO:0002825	regulation of T-helper 1 type immune response	17	22	0.703076
GO:0034765	regulation of ion transmembrane transport	116	248	0.715198
GO:0006793	phosphorus metabolic process	832	2165	0.715198
GO:0071705	nitrogen compound transport	638	1632	0.739442
GO:0034103	regulation of tissue remodeling	35	58	0.751564
GO:0048519	negative regulation of biological process	1380	3697	0.78793
GO:0030316	osteoclast differentiation	45	80	0.836418
GO:0090279	regulation of calcium ion import	18	24	0.836418
GO:0034612	response to tumor necrosis factor	66	128	0.836418
GO:0098662	inorganic cation transmembrane transport	152	339	0.860662
GO:0033993	response to lipid	202	467	0.884906
GO:0030500	regulation of bone mineralization	32	52	0.897028
GO:0042590	antigen processing and presentation of exogenous peptide antigen via MHC class I	9	9	0.90915
GO:2001187	positive regulation of CD8-positive, alpha-beta T cell activation	9	9	0.90915
GO:0009893	positive regulation of metabolic process	1019	2688	0.945516
GO:0050855	regulation of B cell receptor signaling pathway	14	17	0.96976
GO:0070231	T cell apoptotic process	30	48	0.994004
GO:0002701	negative regulation of production of molecular mediator of immune response	20	28	1
GO:0042108	positive regulation of cytokine biosynthetic process	20	28	1
GO:0046394	carboxylic acid biosynthetic process	97	203	1
GO:0032722	positive regulation of chemokine production	29	46	1
GO:0002715	regulation of natural killer cell mediated immunity	21	30	1
GO:0050819	negative regulation of coagulation	21	30	1
GO:0021700	developmental maturation	94	196	1
GO:0006888	endoplasmic reticulum to Golgi vesicle-mediated transport	57	108	1
GO:0002823	negative regulation of adaptive immune response based on somatic recombination of immune receptors built from immunoglobulin superfamily domains	22	32	1
GO:0042531	positive regulation of tyrosine phosphorylation of STAT protein	22	32	1
GO:0043368	positive T cell selection	22	32	1
GO:0050869	negative regulation of B cell activation	22	32	1
GO:2000404	regulation of T cell migration	26	40	1
GO:0050856	regulation of T cell receptor signaling pathway	25	38	1
GO:0070527	platelet aggregation	25	38	1
GO:0001782	B cell homeostasis	24	36	1
GO:0045124	regulation of bone resorption	24	36	1
GO:0070098	chemokine-mediated signaling pathway	24	36	1
GO:0050729	positive regulation of inflammatory response	53	99	1
GO:0010243	response to organonitrogen compound	261	623	1
GO:2000116	regulation of cysteine-type endopeptidase activity	86	177	1
GO:0050663	cytokine secretion	45	81	1
GO:0007249	I-kappaB kinase/NF-kappaB signaling	88	182	1
GO:0010818	T cell chemotaxis	15	19	1
GO:0015748	organophosphate ester transport	40	70	1
GO:0016053	organic acid biosynthetic process	97	204	1
GO:0009100	glycoprotein metabolic process	116	251	1
GO:0051606	detection of stimulus	48	88	1
GO:0030193	regulation of blood coagulation	33	55	1
GO:1900046	regulation of hemostasis	33	55	1
GO:0071695	anatomical structure maturation	77	156	1
GO:0046425	regulation of receptor signaling pathway via JAK-STAT	43	77	1
GO:0051091	positive regulation of DNA-binding transcription factor activity	93	195	1
GO:0006959	humoral immune response	86	178	1
GO:0044403	symbiotic process	136	302	1
GO:0043086	negative regulation of catalytic activity	202	471	1
GO:0002864	regulation of acute inflammatory response to antigenic stimulus	12	14	1
GO:0043011	myeloid dendritic cell differentiation	12	14	1
GO:0002712	regulation of B cell mediated immunity	31	51	1
GO:0002889	regulation of immunoglobulin mediated immune response	31	51	1
GO:0030278	regulation of ossification	76	154	1
GO:0030168	platelet activation	37	64	1
GO:1901264	carbohydrate derivative transport	30	49	1
GO:0071900	regulation of protein serine/threonine kinase activity	150	338	1
GO:0050707	regulation of cytokine secretion	41	73	1
GO:0050794	regulation of cellular process	2443	6749	1
GO:0072539	T-helper 17 cell differentiation	17	23	1
GO:1904892	regulation of receptor signaling pathway via STAT	45	82	1
GO:0043122	regulation of I-kappaB kinase/NF-kappaB signaling	77	157	1
GO:0051235	maintenance of location	108	233	1
GO:0042533	tumor necrosis factor biosynthetic process	18	25	1
GO:0042534	regulation of tumor necrosis factor biosynthetic process	18	25	1
GO:0045066	regulatory T cell differentiation	18	25	1
GO:0060760	positive regulation of response to cytokine stimulus	27	43	1
GO:0098656	anion transmembrane transport	66	131	1
GO:0015849	organic acid transport	88	184	1
GO:0072593	reactive oxygen species metabolic process	99	211	1
GO:0071675	regulation of mononuclear cell migration	26	41	1
GO:0048646	anatomical structure formation involved in morphogenesis	322	789	1
GO:0045637	regulation of myeloid cell differentiation	76	155	1
GO:0050818	regulation of coagulation	34	58	1
GO:0030851	granulocyte differentiation	19	27	1
GO:0032647	regulation of interferon-alpha production	19	27	1
GO:0051209	release of sequestered calcium ion into cytosol	39	69	1
GO:0032607	interferon-alpha production	20	29	1
GO:0042269	regulation of natural killer cell mediated cytotoxicity	20	29	1
GO:0001961	positive regulation of cytokine-mediated signaling pathway	24	37	1
GO:0042088	T-helper 1 type immune response	24	37	1
GO:0046596	regulation of viral entry into host cell	23	35	1
GO:1902622	regulation of neutrophil migration	23	35	1
GO:1902930	regulation of alcohol biosynthetic process	22	33	1
GO:0036336	dendritic cell migration	13	16	1
GO:0045055	regulated exocytosis	75	153	1
GO:0002883	regulation of hypersensitivity	10	11	1
GO:0070269	pyroptosis	10	11	1
GO:0006909	phagocytosis	116	254	1
GO:0072102	glomerulus morphogenesis	8	8	1
GO:0070372	regulation of ERK1 and ERK2 cascade	94	200	1
GO:0051345	positive regulation of hydrolase activity	175	405	1
GO:0032663	regulation of interleukin-2 production	30	50	1
GO:0070509	calcium ion import	30	50	1
GO:2000316	regulation of T-helper 17 type immune response	14	18	1
GO:0051208	sequestering of calcium ion	40	72	1
GO:0051282	regulation of sequestering of calcium ion	40	72	1
GO:0010466	negative regulation of peptidase activity	62	123	1
GO:0007015	actin filament organization	156	357	1
GO:0046942	carboxylic acid transport	86	181	1
GO:0002312	B cell activation involved in immune response	39	70	1
GO:0051283	negative regulation of sequestering of calcium ion	39	70	1
GO:0002763	positive regulation of myeloid leukocyte differentiation	28	46	1
GO:0061045	negative regulation of wound healing	28	46	1
GO:0048732	gland development	128	286	1
GO:0042535	positive regulation of tumor necrosis factor biosynthetic process	15	20	1
GO:0002761	regulation of myeloid leukocyte differentiation	49	93	1
GO:0098657	import into cell	66	133	1
GO:0042063	gliogenesis	102	221	1
GO:0051093	negative regulation of developmental process	287	701	1
GO:0043372	positive regulation of CD4-positive, alpha-beta T cell differentiation	16	22	1
GO:0045589	regulation of regulatory T cell differentiation	16	22	1
GO:0002832	negative regulation of response to biotic stimulus	41	75	1
GO:0002407	dendritic cell chemotaxis	11	13	1
GO:0034762	regulation of transmembrane transport	141	320	1
GO:0061041	regulation of wound healing	54	105	1
GO:0097696	receptor signaling pathway via STAT	51	98	1
GO:0043281	regulation of cysteine-type endopeptidase activity involved in apoptotic process	77	160	1
GO:0002861	regulation of inflammatory response to antigenic stimulus	17	24	1
GO:0002920	regulation of humoral immune response	17	24	1
GO:0031295	T cell costimulation	17	24	1
GO:0009987	cellular process	3603	10177	1
GO:1905521	regulation of macrophage migration	23	36	1
GO:0010648	negative regulation of cell communication	385	965	1
GO:0016032	viral process	116	257	1
GO:0023061	signal release	170	395	1
GO:0048699	generation of neurons	426	1076	1
GO:0043123	positive regulation of I-kappaB kinase/NF-kappaB signaling	56	110	1
GO:1902624	positive regulation of neutrophil migration	18	26	1
GO:0014013	regulation of gliogenesis	50	96	1
GO:0010543	regulation of platelet activation	21	32	1
GO:0045687	positive regulation of glial cell differentiation	21	32	1
GO:0023057	negative regulation of signaling	385	966	1
GO:0014015	positive regulation of gliogenesis	35	62	1
GO:0070972	protein localization to endoplasmic reticulum	35	62	1
GO:0009101	glycoprotein biosynthetic process	99	215	1
GO:0048871	multicellular organismal homeostasis	146	334	1
GO:0007259	receptor signaling pathway via JAK-STAT	49	94	1
GO:0048468	cell development	578	1492	1
GO:1903034	regulation of response to wounding	65	132	1
GO:0019730	antimicrobial humoral response	28	47	1
GO:0002716	negative regulation of natural killer cell mediated immunity	12	15	1
GO:0002863	positive regulation of inflammatory response to antigenic stimulus	12	15	1
GO:0030852	regulation of granulocyte differentiation	12	15	1
GO:0045807	positive regulation of endocytosis	48	92	1
GO:0034109	homotypic cell-cell adhesion	33	58	1
GO:0042509	regulation of tyrosine phosphorylation of STAT protein	27	45	1
GO:0009612	response to mechanical stimulus	44	83	1
GO:0072540	T-helper 17 cell lineage commitment	9	10	1
GO:2000402	negative regulation of lymphocyte migration	9	10	1
GO:0071622	regulation of granulocyte chemotaxis	26	43	1
GO:1902305	regulation of sodium ion transmembrane transport	26	43	1
GO:0001568	blood vessel development	210	502	1
GO:0006869	lipid transport	100	219	1
GO:2000379	positive regulation of reactive oxygen species metabolic process	43	81	1
GO:0001911	negative regulation of leukocyte mediated cytotoxicity	13	17	1
GO:0060333	interferon-gamma-mediated signaling pathway	13	17	1
GO:0097190	apoptotic signaling pathway	209	500	1
GO:1904062	regulation of cation transmembrane transport	89	192	1
GO:0010522	regulation of calcium ion transport into cytosol	35	63	1
GO:0048514	blood vessel morphogenesis	184	435	1
GO:0050715	positive regulation of cytokine secretion	30	52	1
GO:0002291	T cell activation via T cell receptor contact with antigen bound to MHC molecule on antigen presenting cell	7	7	1
GO:0002578	negative regulation of antigen processing and presentation	7	7	1
GO:0010919	regulation of inositol phosphate biosynthetic process	7	7	1
GO:0030223	neutrophil differentiation	7	7	1
GO:0030854	positive regulation of granulocyte differentiation	7	7	1
GO:0039530	MDA-5 signaling pathway	7	7	1
GO:0061009	common bile duct development	7	7	1
GO:1902339	positive regulation of apoptotic process involved in morphogenesis	7	7	1
GO:1904747	positive regulation of apoptotic process involved in development	7	7	1
GO:2000508	regulation of dendritic cell chemotaxis	7	7	1
GO:0019722	calcium-mediated signaling	71	148	1
GO:0002313	mature B cell differentiation involved in immune response	14	19	1
GO:0031342	negative regulation of cell killing	14	19	1
GO:0032753	positive regulation of interleukin-4 production	14	19	1
GO:1901623	regulation of lymphocyte chemotaxis	14	19	1
GO:0043277	apoptotic cell clearance	22	35	1
GO:0033036	macromolecule localization	873	2315	1
GO:0001894	tissue homeostasis	77	163	1
GO:0051928	positive regulation of calcium ion transport	41	77	1
GO:0022008	neurogenesis	452	1154	1
GO:2000403	positive regulation of lymphocyte migration	21	33	1
GO:0017158	regulation of calcium ion-dependent exocytosis	15	21	1
GO:0031579	membrane raft organization	15	21	1
GO:0035455	response to interferon-alpha	15	21	1
GO:0009719	response to endogenous stimulus	369	929	1
GO:0043085	positive regulation of catalytic activity	333	832	1
GO:0061844	antimicrobial humoral immune response mediated by antimicrobial peptide	20	31	1
GO:0070059	intrinsic apoptotic signaling pathway in response to endoplasmic reticulum stress	33	59	1
GO:0032069	regulation of nuclease activity	16	23	1
GO:0001944	vasculature development	220	531	1
GO:0072358	cardiovascular system development	220	531	1
GO:0007260	tyrosine phosphorylation of STAT protein	28	48	1
GO:0002686	negative regulation of leukocyte migration	19	29	1
GO:0034110	regulation of homotypic cell-cell adhesion	19	29	1
GO:0045577	regulation of B cell differentiation	19	29	1
GO:0031294	lymphocyte costimulation	17	25	1
GO:0010758	regulation of macrophage chemotaxis	18	27	1
GO:0032735	positive regulation of interleukin-12 production	18	27	1
GO:0072330	monocarboxylic acid biosynthetic process	62	127	1
GO:1903035	negative regulation of response to wounding	32	57	1
GO:0002295	T-helper cell lineage commitment	10	12	1
GO:0002524	hypersensitivity	10	12	1
GO:0032693	negative regulation of interleukin-10 production	10	12	1
GO:0042447	hormone catabolic process	10	12	1
GO:0045586	regulation of gamma-delta T cell differentiation	10	12	1
GO:0046642	negative regulation of alpha-beta T cell proliferation	10	12	1
GO:0046643	regulation of gamma-delta T cell activation	10	12	1
GO:0046851	negative regulation of bone remodeling	10	12	1
GO:0017144	drug metabolic process	145	336	1
GO:0010951	negative regulation of endopeptidase activity	51	101	1
GO:0050792	regulation of viral process	77	164	1
GO:0002720	positive regulation of cytokine production involved in immune response	26	44	1
GO:0098739	import across plasma membrane	45	87	1
GO:0044409	entry into host	35	64	1
GO:1903532	positive regulation of secretion by cell	116	262	1
GO:0010035	response to inorganic substance	140	324	1
GO:0110110	positive regulation of animal organ morphogenesis	30	53	1
GO:0044092	negative regulation of molecular function	286	709	1
GO:0002224	toll-like receptor signaling pathway	47	92	1
GO:1903169	regulation of calcium ion transmembrane transport	47	92	1
GO:0071356	cellular response to tumor necrosis factor	55	111	1
GO:0007188	adenylate cyclase-modulating G protein-coupled receptor signaling pathway	44	85	1
GO:0031638	zymogen activation	24	40	1
GO:0052372	modulation by symbiont of entry into host	24	40	1
GO:0051047	positive regulation of secretion	120	273	1
GO:1903305	regulation of regulated secretory pathway	52	104	1
GO:0050714	positive regulation of protein secretion	77	165	1
GO:0045953	negative regulation of natural killer cell mediated cytotoxicity	11	14	1
GO:0050862	positive regulation of T cell receptor signaling pathway	11	14	1
GO:0098543	detection of other organism	11	14	1
GO:0032755	positive regulation of interleukin-6 production	40	76	1
GO:0046718	viral entry into host cell	33	60	1
GO:0048525	negative regulation of viral process	43	83	1
GO:0045860	positive regulation of protein kinase activity	138	320	1
GO:0010001	glial cell differentiation	72	153	1
GO:0048872	homeostasis of number of cells	113	256	1
GO:0045639	positive regulation of myeloid cell differentiation	39	74	1
GO:0062207	regulation of pattern recognition receptor signaling pathway	39	74	1
GO:0048523	negative regulation of cellular process	1253	3392	1
GO:0045596	negative regulation of cell differentiation	210	509	1
GO:0043524	negative regulation of neuron apoptotic process	60	124	1
GO:0002431	Fc receptor mediated stimulatory signaling pathway	12	16	1
GO:0010544	negative regulation of platelet activation	12	16	1
GO:0070168	negative regulation of biomineral tissue development	12	16	1
GO:0110150	negative regulation of biomineralization	12	16	1
GO:0002673	regulation of acute inflammatory response	20	32	1
GO:0031640	killing of cells of other organism	20	32	1
GO:0006919	activation of cysteine-type endopeptidase activity involved in apoptotic process	31	56	1
GO:0022603	regulation of anatomical structure morphogenesis	306	766	1
GO:0002793	positive regulation of peptide secretion	81	176	1
GO:0006898	receptor-mediated endocytosis	81	176	1
GO:2000406	positive regulation of T cell migration	19	30	1
GO:0001767	establishment of lymphocyte polarity	8	9	1
GO:0001768	establishment of T cell polarity	8	9	1
GO:0002315	marginal zone B cell differentiation	8	9	1
GO:0002604	regulation of dendritic cell antigen processing and presentation	8	9	1
GO:0002885	positive regulation of hypersensitivity	8	9	1
GO:0002923	regulation of humoral immune response mediated by circulating immunoglobulin	8	9	1
GO:0072697	protein localization to cell cortex	8	9	1
GO:1902656	calcium ion import into cytosol	8	9	1
GO:0002719	negative regulation of cytokine production involved in immune response	13	18	1
GO:0002827	positive regulation of T-helper 1 type immune response	13	18	1
GO:0030889	negative regulation of B cell proliferation	13	18	1
GO:0032695	negative regulation of interleukin-12 production	13	18	1
GO:0045662	negative regulation of myoblast differentiation	13	18	1
GO:0046629	gamma-delta T cell activation	13	18	1
GO:0090025	regulation of monocyte chemotaxis	13	18	1
GO:1902932	positive regulation of alcohol biosynthetic process	13	18	1
GO:0071396	cellular response to lipid	144	337	1
GO:0009620	response to fungus	18	28	1
GO:0045622	regulation of T-helper cell differentiation	18	28	1
GO:0032967	positive regulation of collagen biosynthetic process	14	20	1
GO:0051954	positive regulation of amine transport	14	20	1
GO:0071624	positive regulation of granulocyte chemotaxis	14	20	1
GO:0090023	positive regulation of neutrophil chemotaxis	14	20	1
GO:0090330	regulation of platelet aggregation	14	20	1
GO:0048535	lymph node development	17	26	1
GO:2000515	negative regulation of CD4-positive, alpha-beta T cell activation	17	26	1
GO:0043523	regulation of neuron apoptotic process	88	194	1
GO:0006520	cellular amino acid metabolic process	86	189	1
GO:0052126	movement in host environment	43	84	1
GO:0042886	amide transport	560	1460	1
GO:2001056	positive regulation of cysteine-type endopeptidase activity	51	103	1
GO:0032673	regulation of interleukin-4 production	16	24	1
GO:0051767	nitric-oxide synthase biosynthetic process	16	24	1
GO:0051769	regulation of nitric-oxide synthase biosynthetic process	16	24	1
GO:0002675	positive regulation of acute inflammatory response	15	22	1
GO:0010714	positive regulation of collagen metabolic process	15	22	1
GO:0032689	negative regulation of interferon-gamma production	15	22	1
GO:1901135	carbohydrate derivative metabolic process	276	687	1
GO:0050804	modulation of chemical synaptic transmission	124	286	1
GO:0006487	protein N-linked glycosylation	29	52	1
GO:0032637	interleukin-8 production	29	52	1
GO:0045123	cellular extravasation	29	52	1
GO:0051338	regulation of transferase activity	274	682	1
GO:0045661	regulation of myoblast differentiation	24	41	1
GO:0010038	response to metal ion	83	182	1
GO:0033865	nucleoside bisphosphate metabolic process	39	75	1
GO:0033875	ribonucleoside bisphosphate metabolic process	39	75	1
GO:0034032	purine nucleoside bisphosphate metabolic process	39	75	1
GO:0061351	neural precursor cell proliferation	57	118	1
GO:0045445	myoblast differentiation	32	59	1
GO:0045685	regulation of glial cell differentiation	28	50	1
GO:0051057	positive regulation of small GTPase mediated signal transduction	28	50	1
GO:0002639	positive regulation of immunoglobulin production	23	39	1
GO:0002714	positive regulation of B cell mediated immunity	23	39	1
GO:0002891	positive regulation of immunoglobulin mediated immune response	23	39	1
GO:0019538	protein metabolic process	1401	3818	1
GO:0007187	G protein-coupled receptor signaling pathway, coupled to cyclic nucleotide second messenger	44	87	1
GO:0039533	regulation of MDA-5 signaling pathway	6	6	1
GO:0042270	protection from natural killer cell mediated cytotoxicity	6	6	1
GO:0042749	regulation of circadian sleep/wake cycle	6	6	1
GO:0043376	regulation of CD8-positive, alpha-beta T cell differentiation	6	6	1
GO:0072679	thymocyte migration	6	6	1
GO:2000510	positive regulation of dendritic cell chemotaxis	6	6	1
GO:2000177	regulation of neural precursor cell proliferation	35	66	1
GO:0099177	regulation of trans-synaptic signaling	124	287	1
GO:0072657	protein localization to membrane	183	441	1
GO:0048469	cell maturation	54	111	1
GO:0044070	regulation of anion transport	38	73	1
GO:0043030	regulation of macrophage activation	22	37	1
GO:0072599	establishment of protein localization to endoplasmic reticulum	22	37	1
GO:0030865	cortical cytoskeleton organization	31	57	1
GO:0006865	amino acid transport	46	92	1
GO:0072006	nephron development	46	92	1
GO:0043903	regulation of interspecies interactions between organisms	81	178	1
GO:0002323	natural killer cell activation involved in immune response	9	11	1
GO:0002468	dendritic cell antigen processing and presentation	9	11	1
GO:0006706	steroid catabolic process	9	11	1
GO:0006968	cellular defense response	9	11	1
GO:0045591	positive regulation of regulatory T cell differentiation	9	11	1
GO:0045779	negative regulation of bone resorption	9	11	1
GO:0090280	positive regulation of calcium ion import	9	11	1
GO:0090331	negative regulation of platelet aggregation	9	11	1
GO:1902950	regulation of dendritic spine maintenance	9	11	1
GO:0048709	oligodendrocyte differentiation	34	64	1
GO:0006022	aminoglycan metabolic process	37	71	1
GO:0014066	regulation of phosphatidylinositol 3-kinase signaling	37	71	1
GO:0030866	cortical actin cytoskeleton organization	21	35	1
GO:0008104	protein localization	780	2075	1
GO:0007267	cell-cell signaling	371	947	1
GO:0051048	negative regulation of secretion	64	136	1
GO:0098586	cellular response to virus	26	46	1
GO:0001503	ossification	110	252	1
GO:0009725	response to hormone	201	490	1
GO:0002028	regulation of sodium ion transport	33	62	1
GO:1903900	regulation of viral life cycle	61	129	1
GO:0032835	glomerulus development	25	44	1
GO:0015833	peptide transport	551	1442	1
GO:0035239	tube morphogenesis	255	635	1
GO:0032965	regulation of collagen biosynthetic process	19	31	1
GO:0036230	granulocyte activation	19	31	1
GO:0009611	response to wounding	141	333	1
GO:0016045	detection of bacterium	10	13	1
GO:0045603	positive regulation of endothelial cell differentiation	10	13	1
GO:1902337	regulation of apoptotic process involved in morphogenesis	10	13	1
GO:1904748	regulation of apoptotic process involved in development	10	13	1
GO:0051092	positive regulation of NF-kappaB transcription factor activity	58	122	1
GO:0048193	Golgi vesicle transport	110	253	1
GO:0032620	interleukin-17 production	18	29	1
GO:0030282	bone mineralization	38	74	1
GO:0002275	myeloid cell activation involved in immune response	35	67	1
GO:0032602	chemokine production	35	67	1
GO:0032880	regulation of protein localization	314	795	1
GO:0014068	positive regulation of phosphatidylinositol 3-kinase signaling	28	51	1
GO:1901215	negative regulation of neuron death	80	177	1
GO:0032733	positive regulation of interleukin-10 production	17	27	1
GO:0045933	positive regulation of muscle contraction	17	27	1
GO:1904646	cellular response to amyloid-beta	17	27	1
GO:0002726	positive regulation of T cell cytokine production	11	15	1
GO:0009083	branched-chain amino acid catabolic process	11	15	1
GO:0034111	negative regulation of homotypic cell-cell adhesion	11	15	1
GO:0042492	gamma-delta T cell differentiation	11	15	1
GO:0043373	CD4-positive, alpha-beta T cell lineage commitment	11	15	1
GO:0007417	central nervous system development	226	559	1
GO:0050858	negative regulation of antigen receptor-mediated signaling pathway	16	25	1
GO:0090022	regulation of neutrophil chemotaxis	16	25	1
GO:0009968	negative regulation of signal transduction	345	880	1
GO:0019233	sensory perception of pain	34	65	1
GO:0032642	regulation of chemokine production	34	65	1
GO:0051130	positive regulation of cellular component organization	364	932	1
GO:0033555	multicellular organismal response to stress	27	49	1
GO:0045061	thymic T cell selection	15	23	1
GO:0045730	respiratory burst	15	23	1
GO:0002363	alpha-beta T cell lineage commitment	12	17	1
GO:0002643	regulation of tolerance induction	12	17	1
GO:0006613	cotranslational protein targeting to membrane	12	17	1
GO:0032011	ARF protein signal transduction	12	17	1
GO:0032012	regulation of ARF protein signal transduction	12	17	1
GO:0046496	nicotinamide nucleotide metabolic process	12	17	1
GO:0071677	positive regulation of mononuclear cell migration	12	17	1
GO:1901186	positive regulation of ERBB signaling pathway	12	17	1
GO:1901652	response to peptide	132	311	1
GO:0019362	pyridine nucleotide metabolic process	13	19	1
GO:0051770	positive regulation of nitric-oxide synthase biosynthetic process	13	19	1
GO:0002753	cytoplasmic pattern recognition receptor signaling pathway	22	38	1
GO:1903793	positive regulation of anion transport	22	38	1
GO:0071774	response to fibroblast growth factor	30	56	1
GO:0015031	protein transport	540	1416	1
GO:0051262	protein tetramerization	33	63	1
GO:0050673	epithelial cell proliferation	126	296	1
GO:2000377	regulation of reactive oxygen species metabolic process	72	158	1
GO:0010712	regulation of collagen metabolic process	21	36	1
GO:2000649	regulation of sodium ion transmembrane transporter activity	21	36	1
GO:0010720	positive regulation of cell development	184	449	1
GO:0009888	tissue development	472	1230	1
GO:0044344	cellular response to fibroblast growth factor stimulus	29	54	1
GO:0060291	long-term synaptic potentiation	29	54	1
GO:1901699	cellular response to nitrogen compound	179	436	1
GO:1903901	negative regulation of viral life cycle	35	68	1
GO:0001787	natural killer cell proliferation	7	8	1
GO:0034154	toll-like receptor 7 signaling pathway	7	8	1
GO:0035740	CD8-positive, alpha-beta T cell proliferation	7	8	1
GO:0051503	adenine nucleotide transport	7	8	1
GO:0060068	vagina development	7	8	1
GO:0097048	dendritic cell apoptotic process	7	8	1
GO:0098703	calcium ion import across plasma membrane	7	8	1
GO:2000564	regulation of CD8-positive, alpha-beta T cell proliferation	7	8	1
GO:2000668	regulation of dendritic cell apoptotic process	7	8	1
GO:0090087	regulation of peptide transport	212	524	1
GO:0043406	positive regulation of MAP kinase activity	75	166	1
GO:0010876	lipid localization	111	258	1
GO:0042060	wound healing	111	258	1
GO:0061138	morphogenesis of a branching epithelium	65	141	1
GO:0050798	activated T cell proliferation	20	34	1
GO:0050906	detection of stimulus involved in sensory perception	20	34	1
GO:0033674	positive regulation of kinase activity	155	373	1
GO:0019933	cAMP-mediated signaling	45	92	1
GO:0097435	supramolecular fiber organization	226	562	1
GO:0007399	nervous system development	570	1502	1
GO:0002886	regulation of myeloid leukocyte mediated immunity	28	52	1
GO:0045576	mast cell activation	28	52	1
GO:0000902	cell morphogenesis	295	748	1
GO:0043405	regulation of MAP kinase activity	100	230	1
GO:0051090	regulation of DNA-binding transcription factor activity	132	313	1
GO:0048017	inositol lipid-mediated signaling	56	119	1
GO:0015837	amine transport	24	43	1
GO:0032527	protein exit from endoplasmic reticulum	24	43	1
GO:0061028	establishment of endothelial barrier	24	43	1
GO:0043087	regulation of GTPase activity	110	256	1
GO:0032814	regulation of natural killer cell activation	19	32	1
GO:0033866	nucleoside bisphosphate biosynthetic process	19	32	1
GO:0034030	ribonucleoside bisphosphate biosynthetic process	19	32	1
GO:0034033	purine nucleoside bisphosphate biosynthetic process	19	32	1
GO:0098661	inorganic anion transmembrane transport	19	32	1
GO:1904407	positive regulation of nitric oxide metabolic process	19	32	1
GO:0015893	drug transport	49	102	1
GO:1901566	organonitrogen compound biosynthetic process	458	1194	1
GO:0044283	small molecule biosynthetic process	177	432	1
GO:0000187	activation of MAPK activity	39	78	1
GO:1903556	negative regulation of tumor necrosis factor superfamily cytokine production	27	50	1
GO:0034105	positive regulation of tissue remodeling	18	30	1
GO:0048015	phosphatidylinositol-mediated signaling	55	117	1
GO:0051289	protein homotetramerization	23	41	1
GO:1903428	positive regulation of reactive oxygen species biosynthetic process	23	41	1
GO:1901214	regulation of neuron death	117	275	1
GO:0032469	endoplasmic reticulum calcium ion homeostasis	17	28	1
GO:0070229	negative regulation of lymphocyte apoptotic process	17	28	1
GO:0002689	negative regulation of leukocyte chemotaxis	8	10	1
GO:0002866	positive regulation of acute inflammatory response to antigenic stimulus	8	10	1
GO:0030540	female genitalia development	8	10	1
GO:0034116	positive regulation of heterotypic cell-cell adhesion	8	10	1
GO:0035739	CD4-positive, alpha-beta T cell proliferation	8	10	1
GO:0038094	Fc-gamma receptor signaling pathway	8	10	1
GO:0045625	regulation of T-helper 1 cell differentiation	8	10	1
GO:0071281	cellular response to iron ion	8	10	1
GO:2000561	regulation of CD4-positive, alpha-beta T cell proliferation	8	10	1
GO:0032964	collagen biosynthetic process	22	39	1
GO:0034340	response to type I interferon	22	39	1
GO:0043029	T cell homeostasis	22	39	1
GO:0097300	programmed necrotic cell death	22	39	1
GO:0035725	sodium ion transmembrane transport	35	69	1
GO:0014065	phosphatidylinositol 3-kinase signaling	45	93	1
GO:0001763	morphogenesis of a branching structure	70	155	1
GO:0002381	immunoglobulin production involved in immunoglobulin mediated immune response	29	55	1
GO:0003073	regulation of systemic arterial blood pressure	29	55	1
GO:0034121	regulation of toll-like receptor signaling pathway	29	55	1
GO:0046717	acid secretion	29	55	1
GO:0048806	genitalia development	16	26	1
GO:1905523	positive regulation of macrophage migration	16	26	1
GO:0043271	negative regulation of ion transport	47	98	1
GO:0009636	response to toxic substance	102	237	1
GO:0071466	cellular response to xenobiotic stimulus	37	74	1
GO:0070265	necrotic cell death	25	46	1
GO:0002339	B cell selection	5	5	1
GO:0006101	citrate metabolic process	5	5	1
GO:0010046	response to mycotoxin	5	5	1
GO:0032687	negative regulation of interferon-alpha production	5	5	1
GO:0045187	regulation of circadian sleep/wake cycle, sleep	5	5	1
GO:0051025	negative regulation of immunoglobulin secretion	5	5	1
GO:0060732	positive regulation of inositol phosphate biosynthetic process	5	5	1
GO:0075525	viral translational termination-reinitiation	5	5	1
GO:0090383	phagosome acidification	5	5	1
GO:2000318	positive regulation of T-helper 17 type immune response	5	5	1
GO:2000405	negative regulation of T cell migration	5	5	1
GO:2001186	negative regulation of CD8-positive, alpha-beta T cell activation	5	5	1
GO:0071902	positive regulation of protein serine/threonine kinase activity	93	214	1
GO:0006940	regulation of smooth muscle contraction	21	37	1
GO:0032757	positive regulation of interleukin-8 production	21	37	1
GO:0051926	negative regulation of calcium ion transport	21	37	1
GO:2000179	positive regulation of neural precursor cell proliferation	21	37	1
GO:0032660	regulation of interleukin-17 production	15	24	1
GO:0033081	regulation of T cell differentiation in thymus	15	24	1
GO:0060561	apoptotic process involved in morphogenesis	15	24	1
GO:0010950	positive regulation of endopeptidase activity	55	118	1
GO:0045670	regulation of osteoclast differentiation	28	53	1
GO:0002532	production of molecular mediator involved in inflammatory response	31	60	1
GO:0019835	cytolysis	9	12	1
GO:0033632	regulation of cell-cell adhesion mediated by integrin	9	12	1
GO:0042759	long-chain fatty acid biosynthetic process	9	12	1
GO:0070234	positive regulation of T cell apoptotic process	9	12	1
GO:0032703	negative regulation of interleukin-2 production	14	22	1
GO:0032727	positive regulation of interferon-alpha production	14	22	1
GO:0035384	thioester biosynthetic process	14	22	1
GO:0050765	negative regulation of phagocytosis	14	22	1
GO:0071616	acyl-CoA biosynthetic process	14	22	1
GO:0072524	pyridine-containing compound metabolic process	14	22	1
GO:0006887	exocytosis	109	256	1
GO:0045184	establishment of protein localization	565	1495	1
GO:0002888	positive regulation of myeloid leukocyte mediated immunity	20	35	1
GO:0015844	monoamine transport	20	35	1
GO:0017156	calcium-ion regulated exocytosis	20	35	1
GO:0043331	response to dsRNA	20	35	1
GO:1903307	positive regulation of regulated secretory pathway	20	35	1
GO:0046579	positive regulation of Ras protein signal transduction	24	44	1
GO:0019674	NAD metabolic process	13	20	1
GO:0046639	negative regulation of alpha-beta T cell differentiation	13	20	1
GO:0098581	detection of external biotic stimulus	13	20	1
GO:2000114	regulation of establishment of cell polarity	13	20	1
GO:0042391	regulation of membrane potential	97	225	1
GO:0010819	regulation of T cell chemotaxis	10	14	1
GO:0038093	Fc receptor signaling pathway	10	14	1
GO:0044406	adhesion of symbiont to host	10	14	1
GO:0045059	positive thymic T cell selection	10	14	1
GO:0051957	positive regulation of amino acid transport	10	14	1
GO:0090026	positive regulation of monocyte chemotaxis	10	14	1
GO:0140131	positive regulation of lymphocyte chemotaxis	10	14	1
GO:0051259	protein complex oligomerization	68	151	1
GO:0050688	regulation of defense response to virus	33	65	1
GO:0006090	pyruvate metabolic process	43	89	1
GO:0010043	response to zinc ion	12	18	1
GO:0043369	CD4-positive or CD8-positive, alpha-beta T cell lineage commitment	12	18	1
GO:0045063	T-helper 1 cell differentiation	12	18	1
GO:0070233	negative regulation of T cell apoptotic process	12	18	1
GO:0072012	glomerulus vasculature development	12	18	1
GO:0002717	positive regulation of natural killer cell mediated immunity	11	16	1
GO:0003156	regulation of animal organ formation	11	16	1
GO:0006614	SRP-dependent cotranslational protein targeting to membrane	11	16	1
GO:0008206	bile acid metabolic process	11	16	1
GO:0009081	branched-chain amino acid metabolic process	11	16	1
GO:0042537	benzene-containing compound metabolic process	11	16	1
GO:0045954	positive regulation of natural killer cell mediated cytotoxicity	11	16	1
GO:0045987	positive regulation of smooth muscle contraction	11	16	1
GO:0051899	membrane depolarization	27	51	1
GO:0003008	system process	352	909	1
GO:0031214	biomineral tissue development	45	94	1
GO:0110148	biomineralization	45	94	1
GO:0009628	response to abiotic stimulus	256	648	1
GO:0051223	regulation of protein transport	204	508	1
GO:0007169	transmembrane receptor protein tyrosine kinase signaling pathway	171	420	1
GO:0007264	small GTPase mediated signal transduction	148	359	1
GO:0002218	activation of innate immune response	19	33	1
GO:0009988	cell-cell recognition	19	33	1
GO:0048194	Golgi vesicle budding	19	33	1
GO:0048645	animal organ formation	19	33	1
GO:0061756	leukocyte adhesion to vascular endothelial cell	19	33	1
GO:0019058	viral life cycle	80	182	1
GO:1904018	positive regulation of vasculature development	63	139	1
GO:0048167	regulation of synaptic plasticity	55	119	1
GO:0010952	positive regulation of peptidase activity	59	129	1
GO:0032677	regulation of interleukin-8 production	26	49	1
GO:0032720	negative regulation of tumor necrosis factor production	26	49	1
GO:0045071	negative regulation of viral genome replication	26	49	1
GO:0015918	sterol transport	29	56	1
GO:0030301	cholesterol transport	29	56	1
GO:0046209	nitric oxide metabolic process	29	56	1
GO:0070085	glycosylation	74	167	1
GO:0043280	positive regulation of cysteine-type endopeptidase activity involved in apoptotic process	44	92	1
GO:2000146	negative regulation of cell motility	90	208	1
GO:0016054	organic acid catabolic process	72	162	1
GO:0046395	carboxylic acid catabolic process	72	162	1
GO:0045429	positive regulation of nitric oxide biosynthetic process	18	31	1
GO:0050931	pigment cell differentiation	18	31	1
GO:0062208	positive regulation of pattern recognition receptor signaling pathway	18	31	1
GO:0032409	regulation of transporter activity	70	157	1
GO:0006418	tRNA aminoacylation for protein translation	22	40	1
GO:0051222	positive regulation of protein transport	121	289	1
GO:0008154	actin polymerization or depolymerization	77	175	1
GO:0019724	B cell mediated immunity	77	175	1
GO:0042303	molting cycle	41	85	1
GO:0042633	hair cycle	41	85	1
GO:0006637	acyl-CoA metabolic process	31	61	1
GO:0035383	thioester metabolic process	31	61	1
GO:0030162	regulation of proteolysis	204	510	1
GO:0001779	natural killer cell differentiation	17	29	1
GO:0048147	negative regulation of fibroblast proliferation	17	29	1
GO:1904645	response to amyloid-beta	17	29	1
GO:2000108	positive regulation of leukocyte apoptotic process	17	29	1
GO:0060429	epithelium development	289	740	1
GO:0022898	regulation of transmembrane transporter activity	67	150	1
GO:0032368	regulation of lipid transport	38	78	1
GO:0032606	type I interferon production	38	78	1
GO:0016999	antibiotic metabolic process	33	66	1
GO:1905954	positive regulation of lipid localization	33	66	1
GO:0050806	positive regulation of synaptic transmission	49	105	1
GO:0051668	localization within membrane	40	83	1
GO:0007616	long-term memory	16	27	1
GO:0009595	detection of biotic stimulus	16	27	1
GO:0030970	retrograde protein transport, ER to cytosol	16	27	1
GO:1903513	endoplasmic reticulum to cytosol transport	16	27	1
GO:0006790	sulfur compound metabolic process	93	217	1
GO:0006939	smooth muscle contraction	30	59	1
GO:0032970	regulation of actin filament-based process	135	327	1
GO:0015914	phospholipid transport	27	52	1
GO:0050678	regulation of epithelial cell proliferation	106	251	1
GO:0051173	positive regulation of nitrogen compound metabolic process	819	2211	1
GO:0048608	reproductive structure development	114	272	1
GO:0045744	negative regulation of G protein-coupled receptor signaling pathway	20	36	1
GO:0001794	type IIa hypersensitivity	6	7	1
GO:0001796	regulation of type IIa hypersensitivity	6	7	1
GO:0001798	positive regulation of type IIa hypersensitivity	6	7	1
GO:0002445	type II hypersensitivity	6	7	1
GO:0002576	platelet degranulation	6	7	1
GO:0002892	regulation of type II hypersensitivity	6	7	1
GO:0002894	positive regulation of type II hypersensitivity	6	7	1
GO:0006957	complement activation, alternative pathway	6	7	1
GO:0015801	aromatic amino acid transport	6	7	1
GO:0030309	poly-N-acetyllactosamine metabolic process	6	7	1
GO:0030311	poly-N-acetyllactosamine biosynthetic process	6	7	1
GO:0042730	fibrinolysis	6	7	1
GO:0042745	circadian sleep/wake cycle	6	7	1
GO:0045956	positive regulation of calcium ion-dependent exocytosis	6	7	1
GO:0050861	positive regulation of B cell receptor signaling pathway	6	7	1
GO:0051024	positive regulation of immunoglobulin secretion	6	7	1
GO:0060439	trachea morphogenesis	6	7	1
GO:0061732	mitochondrial acetyl-CoA biosynthetic process from pyruvate	6	7	1
GO:2000271	positive regulation of fibroblast apoptotic process	6	7	1
GO:0010573	vascular endothelial growth factor production	15	25	1
GO:0032892	positive regulation of organic acid transport	15	25	1
GO:0042119	neutrophil activation	15	25	1
GO:0046006	regulation of activated T cell proliferation	15	25	1
GO:0048730	epidermis morphogenesis	15	25	1
GO:0071353	cellular response to interleukin-4	15	25	1
GO:2000242	negative regulation of reproductive process	15	25	1
GO:1903531	negative regulation of secretion by cell	56	123	1
GO:0009410	response to xenobiotic stimulus	52	113	1
GO:0035690	cellular response to drug	110	262	1
GO:0106027	neuron projection organization	39	81	1
GO:1905897	regulation of response to endoplasmic reticulum stress	39	81	1
GO:0006486	protein glycosylation	69	156	1
GO:0043413	macromolecule glycosylation	69	156	1
GO:0061097	regulation of protein tyrosine kinase activity	29	57	1
GO:0061326	renal tubule development	29	57	1
GO:0014009	glial cell proliferation	23	43	1
GO:0043588	skin development	76	174	1
GO:0031334	positive regulation of protein-containing complex assembly	83	192	1
GO:0032370	positive regulation of lipid transport	26	50	1
GO:0038127	ERBB signaling pathway	41	86	1
GO:0032147	activation of protein kinase activity	74	169	1
GO:0000038	very long-chain fatty acid metabolic process	14	23	1
GO:0034123	positive regulation of toll-like receptor signaling pathway	14	23	1
GO:0051930	regulation of sensory perception of pain	14	23	1
GO:0060284	regulation of cell development	286	735	1
GO:0034767	positive regulation of ion transmembrane transport	45	96	1
GO:0032479	regulation of type I interferon production	36	74	1
GO:0006814	sodium ion transport	51	111	1
GO:0043254	regulation of protein-containing complex assembly	146	358	1
GO:0016064	immunoglobulin mediated immune response	75	172	1
GO:0001525	angiogenesis	149	366	1
GO:0099536	synaptic signaling	158	390	1
GO:0000768	syncytium formation by plasma membrane fusion	22	41	1
GO:0010830	regulation of myotube differentiation	22	41	1
GO:0051952	regulation of amine transport	22	41	1
GO:0140253	cell-cell fusion	22	41	1
GO:0051402	neuron apoptotic process	92	216	1
GO:0002360	T cell lineage commitment	13	21	1
GO:0010759	positive regulation of macrophage chemotaxis	13	21	1
GO:0030318	melanocyte differentiation	13	21	1
GO:0031069	hair follicle morphogenesis	13	21	1
GO:0045671	negative regulation of osteoclast differentiation	13	21	1
GO:0072210	metanephric nephron development	13	21	1
GO:0014070	response to organic cyclic compound	180	449	1
GO:0014902	myotube differentiation	40	84	1
GO:0032481	positive regulation of type I interferon production	25	48	1
GO:0060840	artery development	33	67	1
GO:0032956	regulation of actin cytoskeleton organization	124	300	1
GO:0010765	positive regulation of sodium ion transport	18	32	1
GO:1900271	regulation of long-term synaptic potentiation	18	32	1
GO:0001977	renal system process involved in regulation of blood volume	7	9	1
GO:0002433	immune response-regulating cell surface receptor signaling pathway involved in phagocytosis	7	9	1
GO:0002634	regulation of germinal center formation	7	9	1
GO:0003093	regulation of glomerular filtration	7	9	1
GO:0006699	bile acid biosynthetic process	7	9	1
GO:0006883	cellular sodium ion homeostasis	7	9	1
GO:0006977	DNA damage response, signal transduction by p53 class mediator resulting in cell cycle arrest	7	9	1
GO:0014049	positive regulation of glutamate secretion	7	9	1
GO:0015865	purine nucleotide transport	7	9	1
GO:0038096	Fc-gamma receptor signaling pathway involved in phagocytosis	7	9	1
GO:0045588	positive regulation of gamma-delta T cell differentiation	7	9	1
GO:0046645	positive regulation of gamma-delta T cell activation	7	9	1
GO:0050913	sensory perception of bitter taste	7	9	1
GO:0072110	glomerular mesangial cell proliferation	7	9	1
GO:1902965	regulation of protein localization to early endosome	7	9	1
GO:1902966	positive regulation of protein localization to early endosome	7	9	1
GO:1903054	negative regulation of extracellular matrix organization	7	9	1
GO:0019935	cyclic-nucleotide-mediated signaling	48	104	1
GO:0046330	positive regulation of JNK cascade	52	114	1
GO:0051701	interaction with host	52	114	1
GO:0002320	lymphoid progenitor cell differentiation	12	19	1
GO:0009404	toxin metabolic process	12	19	1
GO:0034138	toll-like receptor 3 signaling pathway	12	19	1
GO:0043371	negative regulation of CD4-positive, alpha-beta T cell differentiation	12	19	1
GO:0061437	renal system vasculature development	12	19	1
GO:0061440	kidney vasculature development	12	19	1
GO:0097062	dendritic spine maintenance	12	19	1
GO:0007189	adenylate cyclase-activating G protein-coupled receptor signaling pathway	30	60	1
GO:2001057	reactive nitrogen species metabolic process	30	60	1
GO:0051346	negative regulation of hydrolase activity	101	240	1
GO:0022404	molting cycle process	37	77	1
GO:0022405	hair cycle process	37	77	1
GO:0043506	regulation of JUN kinase activity	37	77	1
GO:0006809	nitric oxide biosynthetic process	27	53	1
GO:0033631	cell-cell adhesion mediated by integrin	11	17	1
GO:0034349	glial cell apoptotic process	11	17	1
GO:0050832	defense response to fungus	11	17	1
GO:0051482	positive regulation of cytosolic calcium ion concentration involved in phospholipase C-activating G protein-coupled signaling pathway	11	17	1
GO:0070230	positive regulation of lymphocyte apoptotic process	11	17	1
GO:1905314	semi-lunar valve development	11	17	1
GO:0035295	tube development	299	773	1
GO:0051962	positive regulation of nervous system development	168	418	1
GO:0006805	xenobiotic metabolic process	24	46	1
GO:0061333	renal tubule morphogenesis	24	46	1
GO:0097242	amyloid-beta clearance	17	30	1
GO:0002517	T cell tolerance induction	8	11	1
GO:0002830	positive regulation of type 2 immune response	8	11	1
GO:0006086	acetyl-CoA biosynthetic process from pyruvate	8	11	1
GO:0010623	programmed cell death involved in cell development	8	11	1
GO:0014048	regulation of glutamate secretion	8	11	1
GO:0030502	negative regulation of bone mineralization	8	11	1
GO:0032740	positive regulation of interleukin-17 production	8	11	1
GO:0035457	cellular response to interferon-alpha	8	11	1
GO:0043383	negative T cell selection	8	11	1
GO:0045060	negative thymic T cell selection	8	11	1
GO:0060368	regulation of Fc receptor mediated stimulatory signaling pathway	8	11	1
GO:0070243	regulation of thymocyte apoptotic process	8	11	1
GO:0072079	nephron tubule formation	8	11	1
GO:0072109	glomerular mesangium development	8	11	1
GO:1902946	protein localization to early endosome	8	11	1
GO:0042133	neurotransmitter metabolic process	43	92	1
GO:0002710	negative regulation of T cell mediated immunity	10	15	1
GO:0010039	response to iron ion	10	15	1
GO:0034104	negative regulation of tissue remodeling	10	15	1
GO:0045624	positive regulation of T-helper cell differentiation	10	15	1
GO:0045742	positive regulation of epidermal growth factor receptor signaling pathway	10	15	1
GO:0048714	positive regulation of oligodendrocyte differentiation	10	15	1
GO:0060438	trachea development	10	15	1
GO:0071875	adrenergic receptor signaling pathway	10	15	1
GO:1904996	positive regulation of leukocyte adhesion to vascular endothelial cell	10	15	1
GO:1905153	regulation of membrane invagination	10	15	1
GO:0006986	response to unfolded protein	47	102	1
GO:0002244	hematopoietic progenitor cell differentiation	49	107	1
GO:0003176	aortic valve development	9	13	1
GO:0006691	leukotriene metabolic process	9	13	1
GO:0034162	toll-like receptor 9 signaling pathway	9	13	1
GO:0043901	negative regulation of multi-organism process	9	13	1
GO:1905668	positive regulation of protein localization to endosome	9	13	1
GO:2000319	regulation of T-helper 17 cell differentiation	9	13	1
GO:2001212	regulation of vasculogenesis	9	13	1
GO:0061458	reproductive system development	114	275	1
GO:0071417	cellular response to organonitrogen compound	158	392	1
GO:0001942	hair follicle development	36	75	1
GO:1901342	regulation of vasculature development	101	241	1
GO:0070304	positive regulation of stress-activated protein kinase signaling cascade	60	135	1
GO:0006629	lipid metabolic process	327	851	1
GO:0002792	negative regulation of peptide secretion	38	80	1
GO:0032743	positive regulation of interleukin-2 production	16	28	1
GO:0030100	regulation of endocytosis	74	171	1
GO:0042326	negative regulation of phosphorylation	150	371	1
GO:1901137	carbohydrate derivative biosynthetic process	169	422	1
GO:0050877	nervous system process	199	503	1
GO:0030216	keratinocyte differentiation	33	68	1
GO:1904951	positive regulation of establishment of protein localization	125	305	1
GO:0050769	positive regulation of neurogenesis	158	393	1
GO:0030855	epithelial cell differentiation	152	377	1
GO:0032874	positive regulation of stress-activated MAPK cascade	59	133	1
GO:0045165	cell fate commitment	59	133	1
GO:0031325	positive regulation of cellular metabolic process	873	2374	1
GO:0030850	prostate gland development	19	35	1
GO:0042551	neuron maturation	19	35	1
GO:0007622	rhythmic behavior	15	26	1
GO:0009593	detection of chemical stimulus	15	26	1
GO:0042554	superoxide anion generation	15	26	1
GO:0070670	response to interleukin-4	15	26	1
GO:0071158	positive regulation of cell cycle arrest	15	26	1
GO:1902742	apoptotic process involved in development	15	26	1
GO:0098773	skin epidermis development	37	78	1
GO:0001933	negative regulation of protein phosphorylation	135	332	1
GO:0006879	cellular iron ion homeostasis	22	42	1
GO:0034113	heterotypic cell-cell adhesion	22	42	1
GO:0045010	actin nucleation	22	42	1
GO:0098659	inorganic cation import across plasma membrane	22	42	1
GO:0099587	inorganic ion import across plasma membrane	22	42	1
GO:0006936	muscle contraction	71	164	1
GO:2000241	regulation of reproductive process	41	88	1
GO:0001802	type III hypersensitivity	4	4	1
GO:0001803	regulation of type III hypersensitivity	4	4	1
GO:0001805	positive regulation of type III hypersensitivity	4	4	1
GO:0001866	NK T cell proliferation	4	4	1
GO:0002370	natural killer cell cytokine production	4	4	1
GO:0002396	MHC protein complex assembly	4	4	1
GO:0002420	natural killer cell mediated cytotoxicity directed against tumor cell target	4	4	1
GO:0002423	natural killer cell mediated immune response to tumor cell	4	4	1
GO:0002430	complement receptor mediated signaling pathway	4	4	1
GO:0002434	immune complex clearance	4	4	1
GO:0002477	antigen processing and presentation of exogenous peptide antigen via MHC class Ib	4	4	1
GO:0002584	negative regulation of antigen processing and presentation of peptide antigen	4	4	1
GO:0002727	regulation of natural killer cell cytokine production	4	4	1
GO:0002826	negative regulation of T-helper 1 type immune response	4	4	1
GO:0002855	regulation of natural killer cell mediated immune response to tumor cell	4	4	1
GO:0002858	regulation of natural killer cell mediated cytotoxicity directed against tumor cell target	4	4	1
GO:0003332	negative regulation of extracellular matrix constituent secretion	4	4	1
GO:0003344	pericardium morphogenesis	4	4	1
GO:0003376	sphingosine-1-phosphate receptor signaling pathway	4	4	1
GO:0010757	negative regulation of plasminogen activation	4	4	1
GO:0015712	hexose phosphate transport	4	4	1
GO:0015760	glucose-6-phosphate transport	4	4	1
GO:0019740	nitrogen utilization	4	4	1
GO:0021603	cranial nerve formation	4	4	1
GO:0030885	regulation of myeloid dendritic cell activation	4	4	1
GO:0031580	membrane raft distribution	4	4	1
GO:0034035	purine ribonucleoside bisphosphate metabolic process	4	4	1
GO:0034374	low-density lipoprotein particle remodeling	4	4	1
GO:0035747	natural killer cell chemotaxis	4	4	1
GO:0039534	negative regulation of MDA-5 signaling pathway	4	4	1
GO:0042940	D-amino acid transport	4	4	1
GO:0043378	positive regulation of CD8-positive, alpha-beta T cell differentiation	4	4	1
GO:0045338	farnesyl diphosphate metabolic process	4	4	1
GO:0045590	negative regulation of regulatory T cell differentiation	4	4	1
GO:0045658	regulation of neutrophil differentiation	4	4	1
GO:0046836	glycolipid transport	4	4	1
GO:0046967	cytosol to endoplasmic reticulum transport	4	4	1
GO:0050427	3'-phosphoadenosine 5'-phosphosulfate metabolic process	4	4	1
GO:0060057	apoptotic process involved in mammary gland involution	4	4	1
GO:0060058	positive regulation of apoptotic process involved in mammary gland involution	4	4	1
GO:0060696	regulation of phospholipid catabolic process	4	4	1
GO:0061046	regulation of branching involved in lung morphogenesis	4	4	1
GO:0070245	positive regulation of thymocyte apoptotic process	4	4	1
GO:0071226	cellular response to molecule of fungal origin	4	4	1
GO:0071287	cellular response to manganese ion	4	4	1
GO:0072103	glomerulus vasculature morphogenesis	4	4	1
GO:0072104	glomerular capillary formation	4	4	1
GO:0090009	primitive streak formation	4	4	1
GO:1900127	positive regulation of hyaluronan biosynthetic process	4	4	1
GO:1901509	regulation of endothelial tube morphogenesis	4	4	1
GO:1902951	negative regulation of dendritic spine maintenance	4	4	1
GO:1903352	L-ornithine transmembrane transport	4	4	1
GO:1903519	regulation of mammary gland involution	4	4	1
GO:1903521	positive regulation of mammary gland involution	4	4	1
GO:1903795	regulation of inorganic anion transmembrane transport	4	4	1
GO:1903903	regulation of establishment of T cell polarity	4	4	1
GO:1990743	protein sialylation	4	4	1
GO:2000410	regulation of thymocyte migration	4	4	1
GO:2000412	positive regulation of thymocyte migration	4	4	1
GO:2000501	regulation of natural killer cell chemotaxis	4	4	1
GO:2000520	regulation of immunological synapse formation	4	4	1
GO:2000563	positive regulation of CD4-positive, alpha-beta T cell proliferation	4	4	1
GO:2000566	positive regulation of CD8-positive, alpha-beta T cell proliferation	4	4	1
GO:2000669	negative regulation of dendritic cell apoptotic process	4	4	1
GO:0003158	endothelium development	43	93	1
GO:0055067	monovalent inorganic cation homeostasis	43	93	1
GO:0010817	regulation of hormone levels	124	303	1
GO:0051348	negative regulation of transferase activity	89	211	1
GO:0097191	extrinsic apoptotic signaling pathway	79	185	1
GO:0030336	negative regulation of cell migration	84	198	1
GO:0030279	negative regulation of ossification	27	54	1
GO:0060993	kidney morphogenesis	27	54	1
GO:0007268	chemical synaptic transmission	146	362	1
GO:0098916	anterograde trans-synaptic signaling	146	362	1
GO:2001233	regulation of apoptotic signaling pathway	137	338	1
GO:0051491	positive regulation of filopodium assembly	14	24	1
GO:0051931	regulation of sensory perception	14	24	1
GO:0090114	COPII-coated vesicle budding	14	24	1
GO:0050864	regulation of B cell activation	82	193	1
GO:0032728	positive regulation of interferon-beta production	18	33	1
GO:0045047	protein targeting to ER	18	33	1
GO:0048659	smooth muscle cell proliferation	54	121	1
GO:0051186	cofactor metabolic process	120	293	1
GO:0034620	cellular response to unfolded protein	36	76	1
GO:0097061	dendritic spine organization	36	76	1
GO:0032890	regulation of organic acid transport	24	47	1
GO:0045428	regulation of nitric oxide biosynthetic process	24	47	1
GO:0051648	vesicle localization	63	144	1
GO:0044089	positive regulation of cellular component biogenesis	166	416	1
GO:1904029	regulation of cyclin-dependent protein kinase activity	29	59	1
GO:0051056	regulation of small GTPase mediated signal transduction	93	222	1
GO:0051650	establishment of vesicle localization	59	134	1
GO:0043507	positive regulation of JUN kinase activity	31	64	1
GO:0045638	negative regulation of myeloid cell differentiation	31	64	1
GO:0040036	regulation of fibroblast growth factor receptor signaling pathway	13	22	1
GO:0050901	leukocyte tethering or rolling	13	22	1
GO:0090184	positive regulation of kidney development	13	22	1
GO:0098801	regulation of renal system process	13	22	1
GO:1905332	positive regulation of morphogenesis of an epithelium	13	22	1
GO:0032608	interferon-beta production	26	52	1
GO:0043299	leukocyte degranulation	26	52	1
GO:0072080	nephron tubule development	26	52	1
GO:0048660	regulation of smooth muscle cell proliferation	53	119	1
GO:0002377	immunoglobulin production	69	160	1
GO:0034204	lipid translocation	17	31	1
GO:0070266	necroptotic process	17	31	1
GO:1901653	cellular response to peptide	100	241	1
GO:0048754	branching morphogenesis of an epithelial tube	51	114	1
GO:0002444	myeloid leukocyte mediated immunity	35	74	1
GO:0032963	collagen metabolic process	35	74	1
GO:0070997	neuron death	123	302	1
GO:0006081	cellular aldehyde metabolic process	23	45	1
GO:0008217	regulation of blood pressure	47	104	1
GO:0030902	hindbrain development	47	104	1
GO:0030858	positive regulation of epithelial cell differentiation	20	38	1
GO:0048066	developmental pigmentation	20	38	1
GO:0000079	regulation of cyclin-dependent protein serine/threonine kinase activity	28	57	1
GO:0010563	negative regulation of phosphorus metabolic process	174	439	1
GO:0045936	negative regulation of phosphate metabolic process	174	439	1
GO:0097193	intrinsic apoptotic signaling pathway	104	252	1
GO:0010800	positive regulation of peptidyl-threonine phosphorylation	12	20	1
GO:0032692	negative regulation of interleukin-1 production	12	20	1
GO:0043171	peptide catabolic process	12	20	1
GO:0045780	positive regulation of bone resorption	12	20	1
GO:0046852	positive regulation of bone remodeling	12	20	1
GO:1904030	negative regulation of cyclin-dependent protein kinase activity	12	20	1
GO:0030203	glycosaminoglycan metabolic process	30	62	1
GO:0051271	negative regulation of cellular component movement	96	231	1
GO:0044267	cellular protein metabolic process	1272	3510	1
GO:0048844	artery morphogenesis	25	50	1
GO:2001238	positive regulation of extrinsic apoptotic signaling pathway	25	50	1
GO:0042136	neurotransmitter biosynthetic process	32	67	1
GO:0006084	acetyl-CoA metabolic process	16	29	1
GO:0045332	phospholipid translocation	16	29	1
GO:0048713	regulation of oligodendrocyte differentiation	16	29	1
GO:0006732	coenzyme metabolic process	71	166	1
GO:0043648	dicarboxylic acid metabolic process	34	72	1
GO:0009914	hormone transport	89	213	1
GO:1901216	positive regulation of neuron death	46	102	1
GO:0006949	syncytium formation	22	43	1
GO:0019748	secondary metabolic process	22	43	1
GO:0043039	tRNA aminoacylation	22	43	1
GO:0072028	nephron morphogenesis	22	43	1
GO:0006413	translational initiation	44	97	1
GO:0045446	endothelial cell differentiation	38	82	1
GO:0048641	regulation of skeletal muscle tissue development	19	36	1
GO:0043542	endothelial cell migration	69	161	1
GO:0002693	positive regulation of cellular extravasation	11	18	1
GO:0010866	regulation of triglyceride biosynthetic process	11	18	1
GO:0030204	chondroitin sulfate metabolic process	11	18	1
GO:0032495	response to muramyl dipeptide	11	18	1
GO:0043032	positive regulation of macrophage activation	11	18	1
GO:0050860	negative regulation of T cell receptor signaling pathway	11	18	1
GO:0071359	cellular response to dsRNA	11	18	1
GO:1902236	negative regulation of endoplasmic reticulum stress-induced intrinsic apoptotic signaling pathway	11	18	1
GO:0070201	regulation of establishment of protein localization	209	535	1
GO:0031589	cell-substrate adhesion	109	266	1
GO:0060562	epithelial tube morphogenesis	107	261	1
GO:0051279	regulation of release of sequestered calcium ion into cytosol	24	48	1
GO:0015698	inorganic anion transport	31	65	1
GO:0030004	cellular monovalent inorganic cation homeostasis	31	65	1
GO:0006099	tricarboxylic acid cycle	15	27	1
GO:0042596	fear response	15	27	1
GO:0098926	postsynaptic signal transduction	15	27	1
GO:2000826	regulation of heart morphogenesis	15	27	1
GO:0001810	regulation of type I hypersensitivity	5	6	1
GO:0001923	B-1 B cell differentiation	5	6	1
GO:0002238	response to molecule of fungal origin	5	6	1
GO:0002457	T cell antigen processing and presentation	5	6	1
GO:0002513	tolerance induction to self antigen	5	6	1
GO:0002606	positive regulation of dendritic cell antigen processing and presentation	5	6	1
GO:0002666	positive regulation of T cell tolerance induction	5	6	1
GO:0003330	regulation of extracellular matrix constituent secretion	5	6	1
GO:0014831	gastro-intestinal system smooth muscle contraction	5	6	1
GO:0014883	transition between fast and slow fiber	5	6	1
GO:0016068	type I hypersensitivity	5	6	1
GO:0021540	corpus callosum morphogenesis	5	6	1
GO:0022410	circadian sleep/wake cycle process	5	6	1
GO:0045046	protein import into peroxisome membrane	5	6	1
GO:0045054	constitutive secretory pathway	5	6	1
GO:0050802	circadian sleep/wake cycle, sleep	5	6	1
GO:0060332	positive regulation of response to interferon-gamma	5	6	1
GO:0060335	positive regulation of interferon-gamma-mediated signaling pathway	5	6	1
GO:0060369	positive regulation of Fc receptor mediated stimulatory signaling pathway	5	6	1
GO:0060440	trachea formation	5	6	1
GO:0071593	lymphocyte aggregation	5	6	1
GO:0072033	renal vesicle formation	5	6	1
GO:0090281	negative regulation of calcium ion import	5	6	1
GO:1901552	positive regulation of endothelial cell development	5	6	1
GO:1903142	positive regulation of establishment of endothelial barrier	5	6	1
GO:1903242	regulation of cardiac muscle hypertrophy in response to stress	5	6	1
GO:1904776	regulation of protein localization to cell cortex	5	6	1
GO:1905651	regulation of artery morphogenesis	5	6	1
GO:0002026	regulation of the force of heart contraction	10	16	1
GO:0021952	central nervous system projection neuron axonogenesis	10	16	1
GO:0061436	establishment of skin barrier	10	16	1
GO:0070242	thymocyte apoptotic process	10	16	1
GO:0097284	hepatocyte apoptotic process	10	16	1
GO:2000273	positive regulation of signaling receptor activity	10	16	1
GO:0001649	osteoblast differentiation	56	128	1
GO:0046916	cellular transition metal ion homeostasis	33	70	1
GO:0010631	epithelial cell migration	94	227	1
GO:1990778	protein localization to cell periphery	114	280	1
GO:0051403	stress-activated MAPK cascade	86	206	1
GO:0072078	nephron tubule morphogenesis	21	41	1
GO:0072088	nephron epithelium morphogenesis	21	41	1
GO:0006937	regulation of muscle contraction	41	90	1
GO:0007173	epidermal growth factor receptor signaling pathway	37	80	1
GO:0034440	lipid oxidation	39	85	1
GO:0045444	fat cell differentiation	81	193	1
GO:0007586	digestion	26	53	1
GO:0060337	type I interferon signaling pathway	18	34	1
GO:0071357	cellular response to type I interferon	18	34	1
GO:0017157	regulation of exocytosis	66	154	1
GO:0030041	actin filament polymerization	66	154	1
GO:0001764	neuron migration	52	118	1
GO:0001505	regulation of neurotransmitter levels	87	209	1
GO:0002281	macrophage activation involved in immune response	9	14	1
GO:0002371	dendritic cell cytokine production	9	14	1
GO:0003159	morphogenesis of an endothelium	9	14	1
GO:0006862	nucleotide transport	9	14	1
GO:0019363	pyridine nucleotide biosynthetic process	9	14	1
GO:0032691	negative regulation of interleukin-1 beta production	9	14	1
GO:0033033	negative regulation of myeloid cell apoptotic process	9	14	1
GO:0040037	negative regulation of fibroblast growth factor receptor signaling pathway	9	14	1
GO:0048143	astrocyte activation	9	14	1
GO:0048520	positive regulation of behavior	9	14	1
GO:0050909	sensory perception of taste	9	14	1
GO:0060099	regulation of phagocytosis, engulfment	9	14	1
GO:0061154	endothelial tube morphogenesis	9	14	1
GO:0062149	detection of stimulus involved in sensory perception of pain	9	14	1
GO:0072350	tricarboxylic acid metabolic process	9	14	1
GO:0090110	COPII-coated vesicle cargo loading	9	14	1
GO:1905666	regulation of protein localization to endosome	9	14	1
GO:0006900	vesicle budding from membrane	28	58	1
GO:0009063	cellular amino acid catabolic process	28	58	1
GO:0099537	trans-synaptic signaling	147	369	1
GO:0007600	sensory perception	93	225	1
GO:0051128	regulation of cellular component organization	680	1844	1
GO:0055114	oxidation-reduction process	235	608	1
GO:0044255	cellular lipid metabolic process	258	671	1
GO:0032412	regulation of ion transmembrane transporter activity	62	144	1
GO:0051145	smooth muscle cell differentiation	23	46	1
GO:1905952	regulation of lipid localization	46	103	1
GO:0001662	behavioral fear response	14	25	1
GO:0002828	regulation of type 2 immune response	14	25	1
GO:0006891	intra-Golgi vesicle-mediated transport	14	25	1
GO:0032365	intracellular lipid transport	14	25	1
GO:0032878	regulation of establishment or maintenance of cell polarity	14	25	1
GO:0033273	response to vitamin	14	25	1
GO:0039528	cytoplasmic pattern recognition receptor signaling pathway in response to virus	14	25	1
GO:0048512	circadian behavior	14	25	1
GO:0050767	regulation of neurogenesis	247	641	1
GO:0090150	establishment of protein localization to membrane	80	191	1
GO:0001580	detection of chemical stimulus involved in sensory perception of bitter taste	6	8	1
GO:0002645	positive regulation of tolerance induction	6	8	1
GO:0002725	negative regulation of T cell cytokine production	6	8	1
GO:0006449	regulation of translational termination	6	8	1
GO:0009435	NAD biosynthetic process	6	8	1
GO:0030431	sleep	6	8	1
GO:0034163	regulation of toll-like receptor 9 signaling pathway	6	8	1
GO:0042989	sequestering of actin monomers	6	8	1
GO:0043252	sodium-independent organic anion transport	6	8	1
GO:0043320	natural killer cell degranulation	6	8	1
GO:0045627	positive regulation of T-helper 1 cell differentiation	6	8	1
GO:0048262	determination of dorsal/ventral asymmetry	6	8	1
GO:0048263	determination of dorsal identity	6	8	1
GO:0050907	detection of chemical stimulus involved in sensory perception	6	8	1
GO:0050912	detection of chemical stimulus involved in sensory perception of taste	6	8	1
GO:0072124	regulation of glomerular mesangial cell proliferation	6	8	1
GO:0072672	neutrophil extravasation	6	8	1
GO:0090209	negative regulation of triglyceride metabolic process	6	8	1
GO:0098883	synapse pruning	6	8	1
GO:1902931	negative regulation of alcohol biosynthetic process	6	8	1
GO:1903800	positive regulation of production of miRNAs involved in gene silencing by miRNA	6	8	1
GO:1904350	regulation of protein catabolic process in the vacuole	6	8	1
GO:0001865	NK T cell differentiation	8	12	1
GO:0002418	immune response to tumor cell	8	12	1
GO:0002638	negative regulation of immunoglobulin production	8	12	1
GO:0006983	ER overload response	8	12	1
GO:0010820	positive regulation of T cell chemotaxis	8	12	1
GO:0010832	negative regulation of myotube differentiation	8	12	1
GO:0019359	nicotinamide nucleotide biosynthetic process	8	12	1
GO:0032793	positive regulation of CREB transcription factor activity	8	12	1
GO:0050746	regulation of lipoprotein metabolic process	8	12	1
GO:0050951	sensory perception of temperature stimulus	8	12	1
GO:0060100	positive regulation of phagocytosis, engulfment	8	12	1
GO:0060330	regulation of response to interferon-gamma	8	12	1
GO:0060334	regulation of interferon-gamma-mediated signaling pathway	8	12	1
GO:0061311	cell surface receptor signaling pathway involved in heart development	8	12	1
GO:0070486	leukocyte aggregation	8	12	1
GO:0070863	positive regulation of protein exit from endoplasmic reticulum	8	12	1
GO:0071880	adenylate cyclase-activating adrenergic receptor signaling pathway	8	12	1
GO:1901096	regulation of autophagosome maturation	8	12	1
GO:1905155	positive regulation of membrane invagination	8	12	1
GO:2000310	regulation of NMDA receptor activity	8	12	1
GO:0001892	embryonic placenta development	34	73	1
GO:0046660	female sex differentiation	34	73	1
GO:0040013	negative regulation of locomotion	94	228	1
GO:0090130	tissue migration	94	228	1
GO:0090132	epithelium migration	94	228	1
GO:0030182	neuron differentiation	358	947	1
GO:0019229	regulation of vasoconstriction	20	39	1
GO:0060711	labyrinthine layer development	20	39	1
GO:0001765	membrane raft assembly	7	10	1
GO:0002579	positive regulation of antigen processing and presentation	7	10	1
GO:0002664	regulation of T cell tolerance induction	7	10	1
GO:0002834	regulation of response to tumor cell	7	10	1
GO:0002837	regulation of immune response to tumor cell	7	10	1
GO:0003177	pulmonary valve development	7	10	1
GO:0006837	serotonin transport	7	10	1
GO:0009084	glutamine family amino acid biosynthetic process	7	10	1
GO:0009312	oligosaccharide biosynthetic process	7	10	1
GO:0045760	positive regulation of action potential	7	10	1
GO:0045899	positive regulation of RNA polymerase II transcription preinitiation complex assembly	7	10	1
GO:0046459	short-chain fatty acid metabolic process	7	10	1
GO:0050966	detection of mechanical stimulus involved in sensory perception of pain	7	10	1
GO:0061029	eyelid development in camera-type eye	7	10	1
GO:0070278	extracellular matrix constituent secretion	7	10	1
GO:0072431	signal transduction involved in mitotic G1 DNA damage checkpoint	7	10	1
GO:0097012	response to granulocyte macrophage colony-stimulating factor	7	10	1
GO:1902400	intracellular signal transduction involved in G1 DNA damage checkpoint	7	10	1
GO:1902947	regulation of tau-protein kinase activity	7	10	1
GO:0043547	positive regulation of GTPase activity	78	186	1
GO:0022600	digestive system process	25	51	1
GO:0030225	macrophage differentiation	17	32	1
GO:0001885	endothelial cell development	27	56	1
GO:0045861	negative regulation of proteolysis	87	210	1
GO:0008064	regulation of actin polymerization or depolymerization	66	155	1
GO:0002230	positive regulation of defense response to virus by host	13	23	1
GO:0035886	vascular smooth muscle cell differentiation	13	23	1
GO:0045684	positive regulation of epidermis development	13	23	1
GO:0090382	phagosome maturation	13	23	1
GO:0006885	regulation of pH	29	61	1
GO:0006023	aminoglycan biosynthetic process	22	44	1
GO:0043038	amino acid activation	22	44	1
GO:0002009	morphogenesis of an epithelium	149	376	1
GO:1903409	reactive oxygen species biosynthetic process	39	86	1
GO:0050709	negative regulation of protein secretion	35	76	1
GO:0050795	regulation of behavior	19	37	1
GO:0051260	protein homooligomerization	48	109	1
GO:0007520	myoblast fusion	16	30	1
GO:0042092	type 2 immune response	16	30	1
GO:0043090	amino acid import	16	30	1
GO:0061098	positive regulation of protein tyrosine kinase activity	16	30	1
GO:0070169	positive regulation of biomineral tissue development	16	30	1
GO:0110151	positive regulation of biomineralization	16	30	1
GO:0016042	lipid catabolic process	86	208	1
GO:0032872	regulation of stress-activated MAPK cascade	78	187	1
GO:0043112	receptor metabolic process	65	153	1
GO:1901184	regulation of ERBB signaling pathway	26	54	1
GO:1904377	positive regulation of protein localization to cell periphery	26	54	1
GO:0034330	cell junction organization	190	488	1
GO:0010592	positive regulation of lamellipodium assembly	12	21	1
GO:0035025	positive regulation of Rho protein signal transduction	12	21	1
GO:2001025	positive regulation of response to drug	12	21	1
GO:0051641	cellular localization	777	2122	1
GO:0070302	regulation of stress-activated protein kinase signaling cascade	79	190	1
GO:0007405	neuroblast proliferation	21	42	1
GO:0008543	fibroblast growth factor receptor signaling pathway	21	42	1
GO:0043603	cellular amide metabolic process	313	826	1
GO:0030832	regulation of actin filament length	66	156	1
GO:0021953	central nervous system neuron differentiation	49	112	1
GO:0072009	nephron epithelium development	30	64	1
GO:0009117	nucleotide metabolic process	130	326	1
GO:0007584	response to nutrient	36	79	1
GO:0044272	sulfur compound biosynthetic process	34	74	1
GO:0001667	ameboidal-type cell migration	127	318	1
GO:0050680	negative regulation of epithelial cell proliferation	47	107	1
GO:0035966	response to topologically incorrect protein	54	125	1
GO:0010256	endomembrane system organization	134	337	1
GO:0110053	regulation of actin filament organization	94	230	1
GO:0006739	NADP metabolic process	18	35	1
GO:0022612	gland morphogenesis	45	102	1
GO:0071248	cellular response to metal ion	45	102	1
GO:0031663	lipopolysaccharide-mediated signaling pathway	23	47	1
GO:0033619	membrane protein proteolysis	23	47	1
GO:0035249	synaptic transmission, glutamatergic	23	47	1
GO:1903573	negative regulation of response to endoplasmic reticulum stress	23	47	1
GO:0001937	negative regulation of endothelial cell proliferation	15	28	1
GO:0030501	positive regulation of bone mineralization	15	28	1
GO:0061082	myeloid leukocyte cytokine production	15	28	1
GO:0071402	cellular response to lipoprotein particle stimulus	15	28	1
GO:0089718	amino acid import across plasma membrane	15	28	1
GO:0046879	hormone secretion	86	209	1
GO:0007167	enzyme linked receptor protein signaling pathway	240	626	1
GO:0008544	epidermis development	78	188	1
GO:0006469	negative regulation of protein kinase activity	70	167	1
GO:0046847	filopodium assembly	25	52	1
GO:0002755	MyD88-dependent toll-like receptor signaling pathway	11	19	1
GO:0031065	positive regulation of histone deacetylation	11	19	1
GO:0034114	regulation of heterotypic cell-cell adhesion	11	19	1
GO:0050432	catecholamine secretion	11	19	1
GO:0060713	labyrinthine layer morphogenesis	11	19	1
GO:1904994	regulation of leukocyte adhesion to vascular endothelial cell	11	19	1
GO:0003014	renal system process	27	57	1
GO:0035270	endocrine system development	27	57	1
GO:0021695	cerebellar cortex development	20	40	1
GO:2001023	regulation of response to drug	29	62	1
GO:0043154	negative regulation of cysteine-type endopeptidase activity involved in apoptotic process	31	67	1
GO:0062013	positive regulation of small molecule metabolic process	46	105	1
GO:0010524	positive regulation of calcium ion transport into cytosol	17	33	1
GO:0051966	regulation of synaptic transmission, glutamatergic	17	33	1
GO:0090183	regulation of kidney development	17	33	1
GO:0090207	regulation of triglyceride metabolic process	17	33	1
GO:1903510	mucopolysaccharide metabolic process	22	45	1
GO:0002209	behavioral defense response	14	26	1
GO:0002691	regulation of cellular extravasation	14	26	1
GO:0006734	NADH metabolic process	14	26	1
GO:0032801	receptor catabolic process	14	26	1
GO:0090181	regulation of cholesterol metabolic process	14	26	1
GO:0140353	lipid export from cell	14	26	1
GO:0048729	tissue morphogenesis	167	428	1
GO:0006612	protein targeting to membrane	40	90	1
GO:0031098	stress-activated protein kinase signaling cascade	89	218	1
GO:1901605	alpha-amino acid metabolic process	54	126	1
GO:0007010	cytoskeleton organization	384	1026	1
GO:0003094	glomerular filtration	10	17	1
GO:0006085	acetyl-CoA biosynthetic process	10	17	1
GO:0006625	protein targeting to peroxisome	10	17	1
GO:0031643	positive regulation of myelination	10	17	1
GO:0032366	intracellular sterol transport	10	17	1
GO:0032367	intracellular cholesterol transport	10	17	1
GO:0035459	vesicle cargo loading	10	17	1
GO:0039531	regulation of viral-induced cytoplasmic pattern recognition receptor signaling pathway	10	17	1
GO:0048596	embryonic camera-type eye morphogenesis	10	17	1
GO:0051968	positive regulation of synaptic transmission, glutamatergic	10	17	1
GO:0072525	pyridine-containing compound biosynthetic process	10	17	1
GO:0072662	protein localization to peroxisome	10	17	1
GO:0072663	establishment of protein localization to peroxisome	10	17	1
GO:0099515	actin filament-based transport	10	17	1
GO:1901385	regulation of voltage-gated calcium channel activity	10	17	1
GO:1902307	positive regulation of sodium ion transmembrane transport	10	17	1
GO:0032648	regulation of interferon-beta production	24	50	1
GO:1904064	positive regulation of cation transmembrane transport	38	85	1
GO:0045069	regulation of viral genome replication	36	80	1
GO:0033209	tumor necrosis factor-mediated signaling pathway	26	55	1
GO:0062012	regulation of small molecule metabolic process	102	253	1
GO:0022037	metencephalon development	34	75	1
GO:0030968	endoplasmic reticulum unfolded protein response	28	60	1
GO:0006979	response to oxidative stress	131	331	1
GO:0045778	positive regulation of ossification	32	70	1
GO:0007029	endoplasmic reticulum organization	30	65	1
GO:0006826	iron ion transport	19	38	1
GO:0043491	protein kinase B signaling	60	142	1
GO:0007163	establishment or maintenance of cell polarity	74	179	1
GO:0007257	activation of JUN kinase activity	16	31	1
GO:0048873	homeostasis of number of cells within a tissue	16	31	1
GO:1902895	positive regulation of pri-miRNA transcription by RNA polymerase II	16	31	1
GO:1990774	tumor necrosis factor secretion	16	31	1
GO:0035904	aorta development	21	43	1
GO:0061614	pri-miRNA transcription by RNA polymerase II	21	43	1
GO:0001783	B cell apoptotic process	13	24	1
GO:0021536	diencephalon development	13	24	1
GO:0036010	protein localization to endosome	13	24	1
GO:0044848	biological phase	13	24	1
GO:0060669	embryonic placenta morphogenesis	13	24	1
GO:0070741	response to interleukin-6	13	24	1
GO:0071354	cellular response to interleukin-6	13	24	1
GO:1900449	regulation of glutamate receptor signaling pathway	13	24	1
GO:0006464	cellular protein modification process	971	2678	1
GO:0036211	protein modification process	971	2678	1
GO:0007039	protein catabolic process in the vacuole	9	15	1
GO:0030050	vesicle transport along actin filament	9	15	1
GO:0032823	regulation of natural killer cell differentiation	9	15	1
GO:0034134	toll-like receptor 2 signaling pathway	9	15	1
GO:0045540	regulation of cholesterol biosynthetic process	9	15	1
GO:0051014	actin filament severing	9	15	1
GO:0061323	cell proliferation involved in heart morphogenesis	9	15	1
GO:0106118	regulation of sterol biosynthetic process	9	15	1
GO:1990000	amyloid fibril formation	9	15	1
GO:0050808	synapse organization	117	294	1
GO:0019637	organophosphate metabolic process	250	657	1
GO:0031333	negative regulation of protein-containing complex assembly	51	119	1
GO:0035914	skeletal muscle cell differentiation	23	48	1
GO:0030838	positive regulation of actin filament polymerization	35	78	1
GO:0008630	intrinsic apoptotic signaling pathway in response to DNA damage	44	101	1
GO:0002232	leukocyte chemotaxis involved in inflammatory response	3	3	1
GO:0002343	peripheral B cell selection	3	3	1
GO:0002344	B cell affinity maturation	3	3	1
GO:0002481	antigen processing and presentation of exogenous protein antigen via MHC class Ib, TAP-dependent	3	3	1
GO:0002485	antigen processing and presentation of endogenous peptide antigen via MHC class I via ER pathway, TAP-dependent	3	3	1
GO:0002501	peptide antigen assembly with MHC protein complex	3	3	1
GO:0002581	negative regulation of antigen processing and presentation of peptide or polysaccharide antigen via MHC class II	3	3	1
GO:0002589	regulation of antigen processing and presentation of peptide antigen via MHC class I	3	3	1
GO:0002605	negative regulation of dendritic cell antigen processing and presentation	3	3	1
GO:0002729	positive regulation of natural killer cell cytokine production	3	3	1
GO:0002865	negative regulation of acute inflammatory response to antigenic stimulus	3	3	1
GO:0002924	negative regulation of humoral immune response mediated by circulating immunoglobulin	3	3	1
GO:0003105	negative regulation of glomerular filtration	3	3	1
GO:0003256	regulation of transcription from RNA polymerase II promoter involved in myocardial precursor cell differentiation	3	3	1
GO:0006526	arginine biosynthetic process	3	3	1
GO:0006574	valine catabolic process	3	3	1
GO:0006681	galactosylceramide metabolic process	3	3	1
GO:0009850	auxin metabolic process	3	3	1
GO:0009852	auxin catabolic process	3	3	1
GO:0010124	phenylacetate catabolic process	3	3	1
GO:0010481	epidermal cell division	3	3	1
GO:0010482	regulation of epidermal cell division	3	3	1
GO:0010897	negative regulation of triglyceride catabolic process	3	3	1
GO:0014854	response to inactivity	3	3	1
GO:0014870	response to muscle inactivity	3	3	1
GO:0014877	response to muscle inactivity involved in regulation of muscle adaptation	3	3	1
GO:0014894	response to denervation involved in regulation of muscle adaptation	3	3	1
GO:0015960	diadenosine polyphosphate biosynthetic process	3	3	1
GO:0015965	diadenosine tetraphosphate metabolic process	3	3	1
GO:0015966	diadenosine tetraphosphate biosynthetic process	3	3	1
GO:0018120	peptidyl-arginine ADP-ribosylation	3	3	1
GO:0019344	cysteine biosynthetic process	3	3	1
GO:0019374	galactolipid metabolic process	3	3	1
GO:0019800	peptide cross-linking via chondroitin 4-sulfate glycosaminoglycan	3	3	1
GO:0030886	negative regulation of myeloid dendritic cell activation	3	3	1
GO:0031339	negative regulation of vesicle fusion	3	3	1
GO:0032459	regulation of protein oligomerization	3	3	1
GO:0032532	regulation of microvillus length	3	3	1
GO:0032596	protein transport into membrane raft	3	3	1
GO:0032632	interleukin-3 production	3	3	1
GO:0032960	regulation of inositol trisphosphate biosynthetic process	3	3	1
GO:0035622	intrahepatic bile duct development	3	3	1
GO:0036145	dendritic cell homeostasis	3	3	1
GO:0036146	cellular response to mycotoxin	3	3	1
GO:0038156	interleukin-3-mediated signaling pathway	3	3	1
GO:0042693	muscle cell fate commitment	3	3	1
GO:0044860	protein localization to plasma membrane raft	3	3	1
GO:0045188	regulation of circadian sleep/wake cycle, non-REM sleep	3	3	1
GO:0045337	farnesyl diphosphate biosynthetic process	3	3	1
GO:0045938	positive regulation of circadian sleep/wake cycle, sleep	3	3	1
GO:0046351	disaccharide biosynthetic process	3	3	1
GO:0051610	serotonin uptake	3	3	1
GO:0051611	regulation of serotonin uptake	3	3	1
GO:0060137	maternal process involved in parturition	3	3	1
GO:0060371	regulation of atrial cardiac muscle cell membrane depolarization	3	3	1
GO:0060545	positive regulation of necroptotic process	3	3	1
GO:0060699	regulation of endoribonuclease activity	3	3	1
GO:0061044	negative regulation of vascular wound healing	3	3	1
GO:0061316	canonical Wnt signaling pathway involved in heart development	3	3	1
GO:0061476	response to anticoagulant	3	3	1
GO:0061909	autophagosome-lysosome fusion	3	3	1
GO:0062100	positive regulation of programmed necrotic cell death	3	3	1
GO:0070086	ubiquitin-dependent endocytosis	3	3	1
GO:0070340	detection of bacterial lipopeptide	3	3	1
GO:0070370	cellular heat acclimation	3	3	1
GO:0070447	positive regulation of oligodendrocyte progenitor proliferation	3	3	1
GO:0070489	T cell aggregation	3	3	1
GO:0070667	negative regulation of mast cell proliferation	3	3	1
GO:0071503	response to heparin	3	3	1
GO:0071504	cellular response to heparin	3	3	1
GO:0071613	granzyme B production	3	3	1
GO:0071661	regulation of granzyme B production	3	3	1
GO:0071663	positive regulation of granzyme B production	3	3	1
GO:0071725	response to triacyl bacterial lipopeptide	3	3	1
GO:0071727	cellular response to triacyl bacterial lipopeptide	3	3	1
GO:0072086	specification of loop of Henle identity	3	3	1
GO:0072223	metanephric glomerular mesangium development	3	3	1
GO:0072262	metanephric glomerular mesangial cell proliferation involved in metanephros development	3	3	1
GO:0086029	Purkinje myocyte to ventricular cardiac muscle cell signaling	3	3	1
GO:0086068	Purkinje myocyte to ventricular cardiac muscle cell communication	3	3	1
GO:0090677	reversible differentiation	3	3	1
GO:0097051	establishment of protein localization to endoplasmic reticulum membrane	3	3	1
GO:0097577	sequestering of iron ion	3	3	1
GO:0098735	positive regulation of the force of heart contraction	3	3	1
GO:1900239	regulation of phenotypic switching	3	3	1
GO:1900245	positive regulation of MDA-5 signaling pathway	3	3	1
GO:1901164	negative regulation of trophoblast cell migration	3	3	1
GO:1902455	negative regulation of stem cell population maintenance	3	3	1
GO:1902952	positive regulation of dendritic spine maintenance	3	3	1
GO:1902988	neurofibrillary tangle assembly	3	3	1
GO:1902996	regulation of neurofibrillary tangle assembly	3	3	1
GO:1903278	positive regulation of sodium ion export across plasma membrane	3	3	1
GO:1903279	regulation of calcium:sodium antiporter activity	3	3	1
GO:1903292	protein localization to Golgi membrane	3	3	1
GO:1903400	L-arginine transmembrane transport	3	3	1
GO:1903826	arginine transmembrane transport	3	3	1
GO:1904059	regulation of locomotor rhythm	3	3	1
GO:1904352	positive regulation of protein catabolic process in the vacuole	3	3	1
GO:1905267	endonucleolytic cleavage involved in tRNA processing	3	3	1
GO:1905664	regulation of calcium ion import across plasma membrane	3	3	1
GO:2000321	positive regulation of T-helper 17 cell differentiation	3	3	1
GO:2000503	positive regulation of natural killer cell chemotaxis	3	3	1
GO:2001027	negative regulation of endothelial cell chemotaxis	3	3	1
GO:2001188	regulation of T cell activation via T cell receptor contact with antigen bound to MHC molecule on antigen presenting cell	3	3	1
GO:2000117	negative regulation of cysteine-type endopeptidase activity	33	73	1
GO:0007254	JNK cascade	67	161	1
GO:0006508	proteolysis	425	1143	1
GO:0006635	fatty acid beta-oxidation	27	58	1
GO:0033003	regulation of mast cell activation	18	36	1
GO:0043300	regulation of leukocyte degranulation	18	36	1
GO:0060675	ureteric bud morphogenesis	18	36	1
GO:0071495	cellular response to endogenous stimulus	304	807	1
GO:0031644	regulation of nervous system process	40	91	1
GO:0045667	regulation of osteoblast differentiation	40	91	1
GO:1902905	positive regulation of supramolecular fiber organization	68	164	1
GO:0002730	regulation of dendritic cell cytokine production	8	13	1
GO:0006002	fructose 6-phosphate metabolic process	8	13	1
GO:0006026	aminoglycan catabolic process	8	13	1
GO:0006516	glycoprotein catabolic process	8	13	1
GO:0006901	vesicle coating	8	13	1
GO:0010766	negative regulation of sodium ion transport	8	13	1
GO:0030011	maintenance of cell polarity	8	13	1
GO:0032656	regulation of interleukin-13 production	8	13	1
GO:0045342	MHC class II biosynthetic process	8	13	1
GO:0048548	regulation of pinocytosis	8	13	1
GO:0051000	positive regulation of nitric-oxide synthase activity	8	13	1
GO:0060742	epithelial cell differentiation involved in prostate gland development	8	13	1
GO:0072537	fibroblast activation	8	13	1
GO:2001014	regulation of skeletal muscle cell differentiation	8	13	1
GO:1902532	negative regulation of intracellular signal transduction	162	417	1
GO:0030010	establishment of cell polarity	50	117	1
GO:0051896	regulation of protein kinase B signaling	50	117	1
GO:0009581	detection of external stimulus	20	41	1
GO:0009582	detection of abiotic stimulus	20	41	1
GO:1902893	regulation of pri-miRNA transcription by RNA polymerase II	20	41	1
GO:1904705	regulation of vascular smooth muscle cell proliferation	20	41	1
GO:1990874	vascular smooth muscle cell proliferation	20	41	1
GO:0034122	negative regulation of toll-like receptor signaling pathway	15	29	1
GO:1904467	regulation of tumor necrosis factor secretion	15	29	1
GO:0010574	regulation of vascular endothelial growth factor production	12	22	1
GO:0045907	positive regulation of vasoconstriction	12	22	1
GO:0045940	positive regulation of steroid metabolic process	12	22	1
GO:0050654	chondroitin sulfate proteoglycan metabolic process	12	22	1
GO:0007265	Ras protein signal transduction	114	287	1
GO:0003206	cardiac chamber morphogenesis	36	81	1
GO:0046578	regulation of Ras protein signal transduction	80	196	1
GO:0006753	nucleoside phosphate metabolic process	131	333	1
GO:0051248	negative regulation of protein metabolic process	300	797	1
GO:0051384	response to glucocorticoid	22	46	1
GO:0009408	response to heat	32	71	1
GO:0048511	rhythmic process	75	183	1
GO:0001656	metanephros development	24	51	1
GO:0007589	body fluid secretion	26	56	1
GO:0045185	maintenance of protein location	39	89	1
GO:0051960	regulation of nervous system development	265	701	1
GO:0001709	cell fate determination	7	11	1
GO:0002922	positive regulation of humoral immune response	7	11	1
GO:0003071	renal system process involved in regulation of systemic arterial blood pressure	7	11	1
GO:0006027	glycosaminoglycan catabolic process	7	11	1
GO:0007205	protein kinase C-activating G protein-coupled receptor signaling pathway	7	11	1
GO:0007263	nitric oxide mediated signal transduction	7	11	1
GO:0014733	regulation of skeletal muscle adaptation	7	11	1
GO:0015721	bile acid and bile salt transport	7	11	1
GO:0022038	corpus callosum development	7	11	1
GO:0032060	bleb assembly	7	11	1
GO:0032488	Cdc42 protein signal transduction	7	11	1
GO:0042754	negative regulation of circadian rhythm	7	11	1
GO:0043950	positive regulation of cAMP-mediated signaling	7	11	1
GO:0045176	apical protein localization	7	11	1
GO:0060263	regulation of respiratory burst	7	11	1
GO:0070213	protein auto-ADP-ribosylation	7	11	1
GO:0070423	nucleotide-binding oligomerization domain containing signaling pathway	7	11	1
GO:0070431	nucleotide-binding oligomerization domain containing 2 signaling pathway	7	11	1
GO:1901722	regulation of cell proliferation involved in kidney development	7	11	1
GO:1905063	regulation of vascular smooth muscle cell differentiation	7	11	1
GO:1905939	regulation of gonad development	7	11	1
GO:0030833	regulation of actin filament polymerization	59	141	1
GO:0046883	regulation of hormone secretion	70	170	1
GO:0048661	positive regulation of smooth muscle cell proliferation	37	84	1
GO:0006836	neurotransmitter transport	65	157	1
GO:0009165	nucleotide biosynthetic process	68	165	1
GO:1901293	nucleoside phosphate biosynthetic process	68	165	1
GO:1990830	cellular response to leukemia inhibitory factor	42	97	1
GO:0045766	positive regulation of angiogenesis	52	123	1
GO:2000027	regulation of animal organ morphogenesis	52	123	1
GO:0006984	ER-nucleus signaling pathway	19	39	1
GO:0035019	somatic stem cell population maintenance	19	39	1
GO:1903524	positive regulation of blood circulation	19	39	1
GO:1901565	organonitrogen compound catabolic process	353	946	1
GO:0007176	regulation of epidermal growth factor-activated receptor activity	11	20	1
GO:0033561	regulation of water loss via skin	11	20	1
GO:0071800	podosome assembly	11	20	1
GO:2000178	negative regulation of neural precursor cell proliferation	11	20	1
GO:0051649	establishment of localization in cell	570	1553	1
GO:0032941	secretion by tissue	14	27	1
GO:0045776	negative regulation of blood pressure	14	27	1
GO:0050918	positive chemotaxis	14	27	1
GO:1902235	regulation of endoplasmic reticulum stress-induced intrinsic apoptotic signaling pathway	14	27	1
GO:0046328	regulation of JNK cascade	63	152	1
GO:0001975	response to amphetamine	6	9	1
GO:0002679	respiratory burst involved in defense response	6	9	1
GO:0003180	aortic valve morphogenesis	6	9	1
GO:0003338	metanephros morphogenesis	6	9	1
GO:0007214	gamma-aminobutyric acid signaling pathway	6	9	1
GO:0010447	response to acidic pH	6	9	1
[truncated: 10,123 more rows]
