# Supplementary material for: Characterization of Type I Interferon-Associated Chemokines and Cytokines in Lacrimal Glands of Nonobese Diabetic Mice
Source: Int J Mol Sci. 2021 Apr 5;22(7):3767. doi: 10.3390/ijms22073767 (PMC8038628; doi:10.3390/ijms22073767)
Supplement: Supplementary file 1 [file ijms-22-03767-s001.zip › Supplemental Table S3.xlsx]

## Sheet: Legend
Supplemental Table S3. Full list of enriched pathways. DE genes were analyzed using the iPathwayGuide platform to determine pathway enrichment by overrepresentation analyses and, when possible, by impact analyses. Analyses included Bonferroni correction for multiple comparisons.

## Sheet: Enriched pathways
pName	countDE	countAll	pv_bonferroni	pAcc_bonferroni	pComb_bonferroni	pORA_bonferroni
Cytokine-cytokine receptor interaction	100	140	3.71935e-06	0.09995	2.24057e-06	1.65866e-16
Viral protein interaction with cytokine and cytokine receptor	41	52	3.71935e-06	0.09995	2.24057e-06	2.57381e-08
Complement and coagulation cascades	33	47	3.71935e-06	0.09995	2.24057e-06	0.000225538
Natural killer cell mediated cytotoxicity	50	77	3.71935e-06	0.09995	2.24057e-06	1.76457e-05
Chemokine signaling pathway	80	146	3.71935e-06	0.09995	2.24057e-06	0.00013821
Antigen processing and presentation	47	64	3.71935e-06	0.09995	2.24057e-06	8.24006e-08
Th17 cell differentiation	54	90	3.71935e-06	0.09995	2.24057e-06	0.000240417
Staphylococcus aureus infection	36	42	3.71935e-06	0.09995	2.24057e-06	3.59195e-09
Human T-cell leukemia virus 1 infection	110	201	1.06112e-05	0.29985	6.39229e-06	1.09476e-06
Systemic lupus erythematosus	32	41	1.06112e-05	0.29985	6.39229e-06	5.09759e-06
Inflammatory bowel disease	32	42	1.06112e-05	0.29985	6.39229e-06	1.42846e-05
Leukocyte transendothelial migration	49	89	0.00034736	0.1999	0.000209253	0.0197009
Kaposi sarcoma-associated herpesvirus infection	89	162	0.000359274	1	0.00021643	2.67582e-05
Human cytomegalovirus infection	102	189	0.000394979	1	0.000237939	1.06522e-05
Protein processing in endoplasmic reticulum	84	156	0.000608078	1	0.000366312	0.000193769
NOD-like receptor signaling pathway	76	138	0.000774405	1	0.000466509	0.000204269
Allograft rejection	29	32	0.000808412	1	0.000486995	2.01639e-08
Graft-versus-host disease	29	33	0.000813635	1	0.000490141	1.11e-07
Autoimmune thyroid disease	29	32	0.000824074	1	0.00049643	2.01639e-08
Type I diabetes mellitus	32	37	0.000860543	1	0.000518399	3.20844e-08
Influenza A	70	127	0.0010079	1	0.000607168	0.00053817
Osteoclast differentiation	63	104	0.00115396	1	0.000695157	1.76003e-05
Human immunodeficiency virus 1 infection	98	183	0.00138192	1	0.00083248	3.26404e-05
Epstein-Barr virus infection	118	187	0.00168185	1	0.00101316	4.18216e-13
Viral myocarditis	42	57	0.00183529	1	0.0011056	6.30581e-07
Cell adhesion molecules	66	103	0.00257444			3.08294e-07
Phagosome	83	132	0.00257444			9.21181e-09
Hematopoietic cell lineage	49	71	0.00257444			1.12884e-06
Th1 and Th2 cell differentiation	50	74	0.00444011	1	0.00267476	2.40384e-06
Intestinal immune network for IgA production	24	30	0.00489353	1	0.00294791	0.000150089
Leishmaniasis	39	60	0.0067596	1	0.00407205	0.000496009
Rheumatoid arthritis	39	61	0.00690709	1	0.0041609	0.000916973
NF-kappa B signaling pathway	46	87	0.00821061	0.9995	0.00494615	0.115171
Neuroactive ligand-receptor interaction	35	58	0.00867123	1	0.00522363	0.0179609
Viral carcinogenesis	82	160	0.0108734	1	0.00655025	0.00338748
Cellular senescence	67	149	0.0125802	0.09995	0.00757842	1
JAK-STAT signaling pathway	57	102	0.0144573	1	0.00870921	0.00277645
Primary immunodeficiency	22	29	0.015296			0.00225024
B cell receptor signaling pathway	43	72	0.0166925	1	0.0100557	0.00377147
T cell receptor signaling pathway	51	91	0.0188629	1	0.0113632	0.00733346
Asthma	13	14	0.0212388			0.0032082
Human papillomavirus infection	121	264	0.0217458	1	0.0130999	0.031064
Measles	61	116	0.0310834	1	0.018725	0.0167774
TNF signaling pathway	50	96	0.0406762	1	0.0245037	0.104723
Salivary secretion	34	53	0.0429822	1	0.0258929	0.00357011
Malaria	23	35	0.0455971	1	0.0274681	0.0565471
Tuberculosis	69	139	0.0535479	1	0.0322578	0.0587674
Valine, leucine and isoleucine degradation	30	47	0.0799519			0.0135517
Pertussis	33	58	0.0908092	1	0.0547043	0.137908
Necroptosis	50	101	0.219746	1	0.132377	0.467434
Apoptosis	61	119	0.221861	1	0.133651	0.0438513
Glycolysis / Gluconeogenesis	30	49	0.22322			0.0418314
Chagas disease	43	83	0.351519	1	0.211759	0.308762
Toxoplasmosis	48	94	0.389335	1	0.234539	0.244375
Pathways in cancer	164	380	0.464396			0.0941911
Transcriptional misregulation in cancer	61	131	0.555373	1	0.334562	1
Herpes simplex virus 1 infection	123	314	0.559508	0.69965	0.337053	1
Fc epsilon RI signaling pathway	26	51	0.61238	1	0.368903	1
Salmonella infection	100	221	0.70677	1	0.425765	0.210306
Ras signaling pathway	66	160	0.72833	0.9995	0.438753	1
Pyruvate metabolism	21	33	0.941153			0.207512
Rap1 signaling pathway	72	164	1	1	0.685998	1
Regulation of actin cytoskeleton	73	167	1	1	0.800488	1
Toll-like receptor signaling pathway	37	74	1	1	0.864269	1
C-type lectin receptor signaling pathway	47	91	1	1	1	0.199713
Hepatitis B	57	133	1	1	1	1
Hepatitis C	60	125	1	1	1	0.441208
cAMP signaling pathway	57	119	1	1	1	0.6105
Long-term depression	21	40	1	1	1	1
Gastric acid secretion	27	48	1	1	1	0.570246
Cholinergic synapse	33	72	1	1	1	1
Morphine addiction	24	49	1	1	1	1
Acute myeloid leukemia	32	61	1	1	1	1
Fc gamma R-mediated phagocytosis	40	84	1	1	1	1
PD-L1 expression and PD-1 checkpoint pathway in cancer	40	82	1	1	1	1
Pancreatic secretion	29	53	1	1	1	0.694669
Cytosolic DNA-sensing pathway	22	45	1	1	1	1
Thyroid hormone synthesis	25	45	1	1	1	1
Yersinia infection	56	121	1	1	1	1
Parathyroid hormone synthesis, secretion and action	39	77	1	1	1	0.892814
Propanoate metabolism	18	30	1			1
Tryptophan metabolism	18	30	1			1
Citrate cycle (TCA cycle)	17	28	1			1
Glycosaminoglycan biosynthesis - keratan sulfate	8	10	1			1
Long-term potentiation	23	47	1	1	1	1
Platelet activation	41	94	1	1	1	1
Carbohydrate digestion and absorption	14	27	1	1	1	1
Endocrine and other factor-regulated calcium reabsorption	17	34	1	1	1	1
HIF-1 signaling pathway	42	87	1	1	1	1
Glycosphingolipid biosynthesis - lacto and neolacto series	11	16	1			1
Tight junction	55	131	1	1	1	1
cGMP-PKG signaling pathway	50	106	1	1	1	1
Legionellosis	23	49	1	1	1	1
GABAergic synapse	19	48	1	1	1	1
GnRH signaling pathway	34	70	1	1	1	1
Chemical carcinogenesis	20	36	1			1
Circadian entrainment	30	58	1	1	1	1
Carbon metabolism	45	96	1			1
Cocaine addiction	14	26	1	1	1	1
Sphingolipid signaling pathway	42	101	1	1	1	1
Vitamin digestion and absorption	9	13	1			1
Aminoacyl-tRNA biosynthesis	23	44	1			1
Metabolic pathways	417	1105	1			1
Glyoxylate and dicarboxylate metabolism	15	26	1			1
Prion disease	73	210	1	1	1	1
Glucagon signaling pathway	33	79	1	1	1	1
Adrenergic signaling in cardiomyocytes	44	94	1	1	1	1
Arginine and proline metabolism	20	38	1			1
Glutamatergic synapse	28	61	1	1	1	1
Alcoholism	35	75	1	1	1	1
Prolactin signaling pathway	26	55	1	1	1	1
Histidine metabolism	10	16	1			1
MAPK signaling pathway	86	219	1	1	1	1
Renin secretion	21	44	1	1	1	1
Calcium signaling pathway	53	118	1	1	1	1
Fatty acid biosynthesis	9	14	1			1
Nitrogen metabolism	6	8	1			1
Bile secretion	22	44	1	1	1	1
Cortisol synthesis and secretion	19	39	1	1	1	1
Phospholipase D signaling pathway	48	108	1	1	1	1
Aldosterone synthesis and secretion	27	60	1	1	1	1
Various types of N-glycan biosynthesis	18	35	1			1
Metabolism of xenobiotics by cytochrome P450	18	35	1			1
Mineral absorption	15	27	1	1	1	1
Cushing syndrome	42	102	1	1	1	1
Dopaminergic synapse	40	90	1	1	1	1
Oocyte meiosis	31	91	1	1	1	1
Retrograde endocannabinoid signaling	29	90	1	1	1	1
Gap junction	28	62	1	1	1	1
beta-Alanine metabolism	14	26	1			1
Endocytosis	94	232	1			1
Apelin signaling pathway	46	103	1	1	1	1
Biosynthesis of amino acids	27	58	1			1
Adipocytokine signaling pathway	21	54	1	1	1	1
Growth hormone synthesis, secretion and action	38	90	1	1	1	1
AGE-RAGE signaling pathway in diabetic complications	37	84	1	1	1	1
Breast cancer	43	99	1	1	1	1
Cholesterol metabolism	16	30	1	1	1	1
Relaxin signaling pathway	40	96	1	1	1	1
alpha-Linolenic acid metabolism	7	11	1			1
Fatty acid elongation	11	20	1			1
Neurotrophin signaling pathway	43	104	1	1	1	1
Vascular smooth muscle contraction	36	84	1	1	1	1
Type II diabetes mellitus	14	33	1	1	1	1
Estrogen signaling pathway	37	88	1	1	1	1
Protein export	13	25	1			1
Melanogenesis	30	68	1	1	1	1
Serotonergic synapse	26	56	1	1	1	1
Maturity onset diabetes of the young	4	5	1	1	1	1
Ferroptosis	18	35	1	1	1	1
Phototransduction	5	10	1	1	1	1
Fatty acid metabolism	23	50	1			1
N-Glycan biosynthesis	21	45	1			1
Insulin signaling pathway	49	117	1	1	1	1
Inflammatory mediator regulation of TRP channels	30	68	1			1
Ether lipid metabolism	14	28	1			1
Proteoglycans in cancer	64	162	1	1	1	1
Gastric cancer	42	100	1	1	1	1
Drug metabolism - cytochrome P450	16	33	1			1
Insulin secretion	23	49	1	1	1	1
Proximal tubule bicarbonate reclamation	8	14	1			1
Amphetamine addiction	18	39	1	1	1	1
Starch and sucrose metabolism	11	21	1			1
Oxytocin signaling pathway	43	100	1	1	1	1
ErbB signaling pathway	29	71	1	1	1	1
Fructose and mannose metabolism	15	31	1			1
Glutathione metabolism	21	46	1			1
Endocrine resistance	33	79	1	1	1	1
Mucin type O-glycan biosynthesis	10	19	1			1
RIG-I-like receptor signaling pathway	22	47	1	1	1	1
Biosynthesis of unsaturated fatty acids	12	24	1			1
Ascorbate and aldarate metabolism	6	10	1			1
Renin-angiotensin system	9	17	1			1
Riboflavin metabolism	5	8	1			1
PI3K-Akt signaling pathway	93	241	1	1	1	1
Alanine, aspartate and glutamate metabolism	13	27	1			1
Hippo signaling pathway	46	114	1	1	1	1
EGFR tyrosine kinase inhibitor resistance	31	72	1	1	1	1
Insulin resistance	36	86	1	1	1	1
Ovarian steroidogenesis	11	23	1	1	1	1
GnRH secretion	18	40	1			1
Central carbon metabolism in cancer	26	58	1	1	1	1
Thyroid hormone signaling pathway	42	99	1	1	1	1
Hippo signaling pathway - multiple species	12	24	1	1	1	1
Antifolate resistance	13	29	1	1	1	1
Cysteine and methionine metabolism	17	38	1			1
Arachidonic acid metabolism	15	33	1			1
Collecting duct acid secretion	9	18	1			1
Pancreatic cancer	28	73	1	1	1	1
Glycine, serine and threonine metabolism	13	28	1			1
Thyroid cancer	15	32	1	1	1	1
Endometrial cancer	23	55	1	1	1	1
Synaptic vesicle cycle	18	41	1			1
Renal cell carcinoma	24	64	1	1	1	1
Prostate cancer	35	86	1			1
Olfactory transduction	11	25	1	1	1	1
Notch signaling pathway	19	45	1	1	1	1
IL-17 signaling pathway	25	57	1	1	1	1
Bladder cancer	13	34	1	1	1	1
Mitophagy - animal	21	64	1	1	1	1
Fatty acid degradation	16	37	1			1
Fluid shear stress and atherosclerosis	46	116	1	1	1	1
Platinum drug resistance	27	64	1	1	1	1
Aldosterone-regulated sodium reabsorption	12	26	1	1	1	1
Selenocompound metabolism	8	17	1			1
Peroxisome	28	70	1			1
RNA transport	40	151	1	1	1	1
Dilated cardiomyopathy	22	52	1	1	1	1
TGF-beta signaling pathway	22	64	1	1	1	1
Other types of O-glycan biosynthesis	14	33	1			1
Basal cell carcinoma	15	35	1	1	1	1
Nicotine addiction	3	5	1			1
Nicotinate and nicotinamide metabolism	12	28	1			1
2-Oxocarboxylic acid metabolism	7	15	1			1
Glycosphingolipid biosynthesis - globo and isoglobo series	5	10	1			1
Apoptosis - multiple species	13	28	1	1	1	1
FoxO signaling pathway	39	112	1	1	1	1
Non-small cell lung cancer	27	64	1	1	1	1
PPAR signaling pathway	21	50	1	1	1	1
Lysosome	44	116	1			1
African trypanosomiasis	9	21	1	1	1	1
Colorectal cancer	33	80	1	1	1	1
Glycosaminoglycan biosynthesis - chondroitin sulfate / dermatan sulfate	8	18	1			1
Butanoate metabolism	8	18	1			1
MicroRNAs in cancer	50	133	1			1
Retinol metabolism	11	26	1			1
Thermogenesis	36	178	1	1	1	1
Ribosome	48	128	1			1
Neomycin, kanamycin and gentamicin biosynthesis	2	3	1			1
Porphyrin and chlorophyll metabolism	10	24	1			1
Pantothenate and CoA biosynthesis	7	16	1			1
mRNA surveillance pathway	20	83	1	1	1	1
Sulfur metabolism	5	11	1			1
Phenylalanine metabolism	5	11	1			1
Adherens junction	25	66	1			1
Progesterone-mediated oocyte maturation	23	72	1	1	1	1
Glioma	25	64	1	1	1	1
Pentose phosphate pathway	10	25	1			1
Focal adhesion	63	167	1	1	1	1
Hypertrophic cardiomyopathy	19	50	1			1
Hepatocellular carcinoma	49	133	1	1	1	1
Fanconi anemia pathway	4	41	1	1	1	1
Biosynthesis of cofactors	42	115	1			1
ABC transporters	12	31	1			1
Alzheimer disease	95	282	1	1	1	1
Thiamine metabolism	4	9	1			1
Linoleic acid metabolism	4	9	1			1
Tyrosine metabolism	8	20	1			1
mTOR signaling pathway	42	127	1	1	1	1
Lysine degradation	20	54	1			1
Hedgehog signaling pathway	14	37	1	1	1	1
Lipoic acid metabolism	2	4	1			1
Taste transduction	9	20	1	1	1	1
Proteasome	16	44	1			1
Cardiac muscle contraction	16	44	1			1
SNARE interactions in vesicular transport	11	31	1	1	1	1
Vasopressin-regulated water reabsorption	13	34	1	1	1	1
DNA replication	12	33	1			1
Longevity regulating pathway	21	75	1	1	1	1
Arginine biosynthesis	5	13	1			1
Spinocerebellar ataxia	42	116	1	1	1	1
Steroid hormone biosynthesis	6	16	1			1
Arrhythmogenic right ventricular cardiomyopathy	18	45	1	1	1	1
Glycerolipid metabolism	15	43	1			1
Primary bile acid biosynthesis	3	8	1			1
Choline metabolism in cancer	29	78	1	1	1	1
Valine, leucine and isoleucine biosynthesis	1	2	1			1
Caffeine metabolism	1	2	1			1
Melanoma	21	55	1	1	1	1
Bacterial invasion of epithelial cells	23	66	1	1	1	1
Chronic myeloid leukemia	25	73	1	1	1	1
Pathways of neurodegeneration - multiple diseases	124	354	1	1	1	1
Autophagy - animal	38	128	1	1	1	1
Steroid biosynthesis	5	15	1			1
Longevity regulating pathway - multiple species	13	53	1	1	1	1
Non-homologous end-joining	4	12	1			1
Phosphatidylinositol signaling system	27	82	1			1
Amino sugar and nucleotide sugar metabolism	14	43	1			1
Vitamin B6 metabolism	2	6	1			1
Amyotrophic lateral sclerosis	87	285	1	1	1	1
Base excision repair	9	28	1			1
Galactose metabolism	7	22	1			1
Fat digestion and absorption	6	19	1			1
Mannose type O-glycan biosynthesis	6	19	1			1
Drug metabolism - other enzymes	16	50	1			1
Regulation of lipolysis in adipocytes	12	37	1	1	1	1
D-Glutamine and D-glutamate metabolism	1	3	1			1
Biotin metabolism	1	3	1			1
Phenylalanine, tyrosine and tryptophan biosynthesis	1	3	1			1
Synthesis and degradation of ketone bodies	2	7	1			1
Taurine and hypotaurine metabolism	2	7	1			1
Purine metabolism	30	96	1			1
Mismatch repair	6	21	1			1
Glycosphingolipid biosynthesis - ganglio series	3	11	1			1
p53 signaling pathway	22	62	1	1	1	1
Inositol phosphate metabolism	19	63	1			1
Sphingolipid metabolism	11	38	1			1
Glycosaminoglycan degradation	4	15	1			1
Small cell lung cancer	23	80	1	1	1	1
Pyrimidine metabolism	14	48	1			1
Non-alcoholic fatty liver disease	36	127	1	1	1	1
Autophagy - other	8	31	1	1	1	1
Huntington disease	68	233	1	1	1	1
Terpenoid backbone biosynthesis	5	20	1			1
Glycerophospholipid metabolism	20	70	1			1
Ubiquitin mediated proteolysis	40	133	1			1
AMPK signaling pathway	35	102	1	1	1	1
Protein digestion and absorption	13	49	1			1
One carbon pool by folate	4	18	1			1
Signaling pathways regulating pluripotency of stem cells	25	89	1			1
Amoebiasis	24	71	1	1	1	1
Pentose and glucuronate interconversions	3	16	1			1
Nucleotide excision repair	10	42	1			1
Folate biosynthesis	3	17	1			1
Glycosylphosphatidylinositol (GPI)-anchor biosynthesis	5	25	1			1
Ubiquinone and other terpenoid-quinone biosynthesis	1	8	1			1
Homologous recombination	6	30	1			1
Glycosaminoglycan biosynthesis - heparan sulfate / heparin	3	18	1			1
Oxidative phosphorylation	25	102	1			1
RNA polymerase	3	29	1			1
Ribosome biogenesis in eukaryotes	12	73	1			1
Basal transcription factors	3	39	1			1
Spliceosome	23	127	1			1
Parkinson disease	65	198	1	1	1	1
Cell cycle	35	109	1	1	1	1
Wnt signaling pathway	37	111	1	1	1	1
ECM-receptor interaction	14	58	1	1	1	1
Circadian rhythm	8	27	1	1	1	1
RNA degradation	21	69	1	1	1	1
VEGF signaling pathway	14	49	1	1	1	1
Axon guidance	38	132	1	1	1	1
Sulfur relay system	1	8	1	1	1	1
