# Supplementary material for: Characterization of Type I Interferon-Associated Chemokines and Cytokines in Lacrimal Glands of Nonobese Diabetic Mice
Source: Int J Mol Sci. 2021 Apr 5;22(7):3767. doi: 10.3390/ijms22073767 (PMC8038628; doi:10.3390/ijms22073767)
Supplement: Supplementary file 1 [file ijms-22-03767-s001.zip › Supplemental Table S4.xlsx]

## Sheet: Legend
Supplemental Table S4. Full list of DE genes in the Cytokine-cytokine receptor pathway identified as enriched by iPathwayGuide analysis. adjp, adjusted p-value by Bonferroni; FC, fold change

## Sheet: Cytokine-CytoR pathway DE genes
symbol	entrez	logFC	adjpv
Il21	60505	-6.62862	0.000469245
Cxcr5	12145	-4.53441	0.000313518
Tnfrsf13c	72049	-4.41095	0.000365887
Ltb	16994	-4.11451	1.50358e-05
Cxcl13	55985	-4.05289	1e-06
Cxcl10	15945	-3.87295	2.75371e-05
Ccl19	24047	-3.81592	0.00547851
Clcf1	56708	-3.69664	0.000424825
Lta	16992	-3.67207	0.0102912
Cxcl9	17329	-3.66073	0.0145354
Ccl20	20297	-3.6051	1e-06
Cd40	21939	-3.59482	8.89842e-05
Il21r	60504	-3.54375	2.11435e-05
Ccr6	12458	-3.42886	3.37261e-05
Cxcr4	12767	-3.36637	1e-06
Gdf11	14561	-3.36559	0.000338278
Tnfsf8	21949	-3.32673	0.000137134
Ccl12	20293	-3.20344	0.000938689
Tnfrsf4	22163	-3.18646	0.00163913
Il2rg	16186	-3.12372	0.000156685
Ccr8	12776	-3.09507	0.0444334
Ccr1	12768	-3.07062	1.99015e-06
Ccr7	12775	-3.04983	0.000385638
Il10ra	16154	-3.03792	3.4551e-06
Il4ra	16190	-2.99959	1e-06
Relt	320100	-2.88567	0.000101348
Cxcr3	12766	-2.87123	0.00177409
Il16	16170	-2.8134	1e-06
Tnfrsf13b	57916	-2.79144	1e-06
Il27ra	50931	-2.75047	0.000409932
Ccl5	20304	-2.75028	1e-06
Xcl1	16963	-2.7486	0.0136236
Tnfrsf18	21936	-2.72302	0.000686698
Tnfrsf9	21942	-2.61768	0.000587849
Il1rn	16181	-2.54159	8.80522e-05
Il2rb	16185	-2.50688	0.00155416
Il7r	16197	-2.41544	1e-06
Cd4	12504	-2.37627	0.00024247
Il12rb1	16161	-2.32702	0.000235264
Ccr2	12772	-2.32381	0.000138844
Tnfsf13b	24099	-2.29395	0.00614679
Cd27	21940	-2.29033	0.00244016
Tnfsf10	22035	-2.24737	6.21618e-06
Ccl8	20307	-2.24612	0.00127425
Cxcr6	80901	-2.23423	0.00194252
Csf3r	12986	-2.23208	0.00492604
Csf2rb2	12984	-2.21076	0.00255383
Tnfrsf1b	21938	-2.20381	0.000230697
Tnfrsf14	230979	-2.19125	0.00567849
Tnf	21926	-2.13253	0.000283803
Cxcl16	66102	-2.05687	6.06146e-06
Tnfsf14	50930	-2.04633	0.0132937
Tnfrsf11b	18383	-1.99304	0.0233861
Il18rap	16174	-1.98519	0.0477307
Tgfb1	21803	-1.96622	4.53711e-05
Ccr5	12774	-1.91883	0.0164608
Il9r	16199	-1.88926	0.0383614
Il34	76527	-1.88291	3.713e-05
Ccl9	20308	-1.83983	1e-06
Ccl22	20299	-1.77915	0.0156969
Csf2rb	12983	-1.75803	0.000622264
Cx3cr1	13051	-1.74898	0.000111557
Tnfrsf19	29820	-1.73589	0.000306033
Lepr	16847	1.70033	1e-06
Il15	16168	-1.64834	0.0103287
Ccl6	20305	-1.6401	0.000732306
Il6ra	16194	-1.63733	0.000533099
Tnfrsf12a	27279	-1.59402	0.00211175
Osmr	18414	-1.58144	0.000176103
Il33	77125	-1.47595	0.000101437
Cxcl12	20315	-1.46083	1e-06
Il2ra	16184	-1.45971	0.0126797
Il13ra1	16164	-1.39671	0.000223978
Cxcl14	57266	-1.31828	6.0867e-05
Eda2r	245527	-1.22674	0.0111474
Prlr	19116	-1.09416	0.0125162
Bmp6	12161	1.09101	0.0187521
Il3ra	16188	-1.06937	0.0133788
Csf1r	12978	-1.05592	0.000257234
Ifngr2	15980	-1.0453	0.000694714
Cxcl17	232983	-1.01607	0.00202755
Il17ra	16172	-1.01429	0.000614424
Ifnar2	15976	-0.988697	0.000536107
Il18r1	16182	-0.96569	0.00192455
Ifngr1	15979	-0.962807	0.000137902
Il1rl2	107527	0.944855	1e-06
Bmp7	12162	0.92368	0.00693513
Gdf5	14563	0.9155	0.0156615
Tgfbr2	21813	-0.8924	7.62671e-06
Tgfb3	21809	-0.874603	0.000326473
Acvrl1	11482	-0.804311	0.0116
Il17rc	171095	0.749496	3.224e-05
Il17re	57890	0.719851	0.0012834
Il1rap	16180	0.683645	0.00539841
Tnfrsf21	94185	-0.670077	0.0115421
Acvr1b	11479	0.666445	0.000113858
Acvr1	11477	0.613268	0.0126474
Ifnar1	15975	-0.594819	0.00654765
Il10rb	16155	-0.532444	0.00390034
Tnfrsf1a	21937	-0.329525	0.0188338
