# Supplementary material for: Characterization of Type I Interferon-Associated Chemokines and Cytokines in Lacrimal Glands of Nonobese Diabetic Mice
Source: Int J Mol Sci. 2021 Apr 5;22(7):3767. doi: 10.3390/ijms22073767 (PMC8038628; doi:10.3390/ijms22073767)
Supplement: Supplementary file 1 [file ijms-22-03767-s001.zip › Supplemental Table S5.xlsx]

## Sheet: Legend
Supplemental Table S5. Full list of DE genes in the viral protein interactions with cytokine and cytokine receptor pathway identified as enriched by iPathwayGuide analysis. adjp, adjusted p-value by Bonferroni; FC, fold change

## Sheet: Viral prot cyto-cytoR DE genes
symbol	entrez	logfc	adjpv
Cxcr5	12145	-4.53441	0.000313518
Cxcl13	55985	-4.05289	1e-06
Cxcl10	15945	-3.87295	2.75371e-05
Ccl19	24047	-3.81592	0.00547851
Lta	16992	-3.67207	0.0102912
Cxcl9	17329	-3.66073	0.0145354
Ccl20	20297	-3.6051	1e-06
Ccr6	12458	-3.42886	3.37261e-05
Cxcr4	12767	-3.36637	1e-06
Ccl12	20293	-3.20344	0.000938689
Il2rg	16186	-3.12372	0.000156685
Ccr8	12776	-3.09507	0.0444334
Ccr1	12768	-3.07062	1.99015e-06
Ccr7	12775	-3.04983	0.000385638
Il10ra	16154	-3.03792	3.4551e-06
Cxcr3	12766	-2.87123	0.00177409
Ccl5	20304	-2.75028	1e-06
Xcl1	16963	-2.7486	0.0136236
Il2rb	16185	-2.50688	0.00155416
Ccr2	12772	-2.32381	0.000138844
Tnfsf10	22035	-2.24737	6.21618e-06
Ccl8	20307	-2.24612	0.00127425
Tnfrsf1b	21938	-2.20381	0.000230697
Tnfrsf14	230979	-2.19125	0.00567849
Tnf	21926	-2.13253	0.000283803
Tnfsf14	50930	-2.04633	0.0132937
Il18rap	16174	-1.98519	0.0477307
Ccr5	12774	-1.91883	0.0164608
Il34	76527	-1.88291	3.713e-05
Ccl9	20308	-1.83983	1e-06
Ccl22	20299	-1.77915	0.0156969
Cx3cr1	13051	-1.74898	0.000111557
Ccl6	20305	-1.6401	0.000732306
Il6ra	16194	-1.63733	0.000533099
Cxcl12	20315	-1.46083	1e-06
Il2ra	16184	-1.45971	0.0126797
Cxcl14	57266	-1.31828	6.0867e-05
Csf1r	12978	-1.05592	0.000257234
Il18r1	16182	-0.96569	0.00192455
Il10rb	16155	-0.532444	0.00390034
Tnfrsf1a	21937	-0.329525	0.0188338
